# Supplementary material for: Discrete subicular circuits control generalization of hippocampal seizures
Source: Nat Commun. 2022 Aug 25;13:5010. doi: 10.1038/s41467-022-32742-x (PMC9411516; doi:10.1038/s41467-022-32742-x)
Supplement: Supplementary file 4 — Source Data [file 41467_2022_32742_MOESM4_ESM.xlsx]

## Sheet: figure1b
						mouse1	1.10234	1.10248	mouse2	1.13439	1.1104	mouse3	1.11583	1.11479	mouse4	2.18424	2.17423	mouse5	2.18962	2.16526	mouse6	2.17055	2.16634	mouse7	0.706447	0.688323
	Sample rate 100 Hz					2 trials	1.10237	1.10279	2 trials	1.13447	1.11089	2 trials	1.11536	1.11539	2 trials	2.18351	2.17819	2 trials	2.19153	2.16234	2 trials	2.16923	2.16533	2 trials	0.706202	0.688581
-10-0s	1-1000		baseline				1.1013	1.10386		1.13439	1.11177		1.11465	1.114		2.18416	2.17954		2.1917	2.16512		2.16676	2.16716		0.705429	0.688607
0-2s	1001-1200		kindling				1.10089	1.1025		1.13416	1.11151		1.11373	1.11503		2.18618	2.17833		2.18924	2.16281		2.16566	2.16655		0.706073	0.687782
2-80s	1201-9000		after kindling				1.101	1.10287		1.13463	1.11257		1.11423	1.11519		2.18607	2.17453		2.1921	2.16396		2.16696	2.16346		0.707014	0.688052
							1.10265	1.10408		1.13393	1.11236		1.11516	1.11526		2.18587	2.17395		2.19461	2.16709		2.16853	2.16464		0.707349	0.688735
							1.10217	1.103		1.13496	1.11246		1.11529	1.1145		2.1834	2.17619		2.19164	2.16513		2.16796	2.16554		0.708329	0.688697
							1.10196	1.10264		1.13572	1.11122		1.11472	1.11581		2.18315	2.17539		2.19165	2.16339		2.16677	2.16441		0.708755	0.687614
							1.10225	1.10303		1.13534	1.11249		1.11505	1.11614		2.18373	2.17552		2.1961	2.16767		2.16741	2.16705		0.708406	0.688839
							1.10192	1.10354		1.13417	1.11296		1.11512	1.11546		2.18506	2.1768		2.19259	2.1668		2.1674	2.16591		0.708974	0.689251
							1.10189	1.1034		1.13434	1.11137		1.11526	1.11455		2.1844	2.17493		2.19321	2.16497		2.16868	2.16454		0.707904	0.688761
							1.10149	1.10258		1.13449	1.11251		1.11443	1.11512		2.1858	2.17413		2.1954	2.16351		2.16855	2.16542		0.707233	0.688658
							1.10158	1.10225		1.13417	1.11156		1.11492	1.11504		2.1838	2.177		2.19482	2.16552		2.16566	2.16574		0.706705	0.688491
							1.10211	1.10285		1.1347	1.11144		1.1159	1.11567		2.187	2.17711		2.19474	2.16627		2.16963	2.1677		0.706666	0.688929
							1.10091	1.10215		1.13443	1.11049		1.11596	1.11523		2.18515	2.17515		2.19589	2.16344		2.1699	2.1686		0.707478	0.688362
							1.10187	1.10272		1.13492	1.11186		1.11498	1.11452		2.18408	2.1763		2.19339	2.16271		2.17053	2.16659		0.70646	0.688168
							1.10292	1.1034		1.13515	1.11246		1.11501	1.11478		2.18491	2.1784		2.19281	2.16123		2.16882	2.16576		0.707697	0.687201
							1.10242	1.10208		1.13394	1.11182		1.11585	1.11436		2.18605	2.17563		2.19344	2.16347		2.17003	2.16601		0.708909	0.688568
							1.10332	1.1022		1.13559	1.11205		1.1151	1.11385		2.18359	2.17569		2.19305	2.16341		2.16825	2.1628		0.708458	0.688632
							1.10272	1.10333		1.13541	1.11219		1.11413	1.11481		2.1817	2.17694		2.19378	2.16352		2.16901	2.16263		0.707865	0.688439
							1.10107	1.1023		1.1352	1.11157		1.11508	1.11597		2.18412	2.17498		2.1918	2.16375		2.16655	2.16536		0.707672	0.688439
							1.10157	1.10148		1.13391	1.1118		1.11488	1.11521		2.18411	2.17515		2.19167	2.16406		2.16833	2.16355		0.708252	0.687717
							1.10223	1.10275		1.1342	1.11129		1.11521	1.11516		2.1856	2.17712		2.19018	2.16726		2.17204	2.16506		0.708909	0.686982
							1.10095	1.10264		1.1332	1.11204		1.11428	1.1151		2.18711	2.17756		2.19189	2.16729		2.16995	2.16382		0.708071	0.68791
							1.10181	1.10286		1.13412	1.1125		1.11376	1.11487		2.18635	2.17868		2.19156	2.16636		2.1679	2.16417		0.708935	0.688491
							1.10227	1.10274		1.1355	1.11222		1.11402	1.11465		2.18497	2.17775		2.19228	2.16756		2.16821	2.16645		0.709025	0.68822
							1.10251	1.10181		1.13466	1.11179		1.11509	1.11383		2.18496	2.17655		2.19201	2.16497		2.16668	2.16567		0.70664	0.688142
							1.10319	1.10156		1.13484	1.11184		1.11449	1.11488		2.18232	2.17679		2.1933	2.1656		2.1689	2.16253		0.70249	0.68889
							1.1019	1.10349		1.13523	1.1114		1.11486	1.11483		2.18412	2.17608		2.19084	2.16362		2.16814	2.16772		0.706512	0.688297
							1.10277	1.10208		1.13514	1.1116		1.11508	1.115		2.18598	2.17819		2.19348	2.16145		2.16859	2.17034		0.702683	0.687653
							1.10325	1.10233		1.13499	1.11102		1.11503	1.11566		2.18203	2.17912		2.19289	2.16603		2.16563	2.1641		0.705906	0.68831
							1.10313	1.1043		1.13501	1.11129		1.11384	1.11507		2.18287	2.17644		2.19357	2.16692		2.16836	2.16411		0.704784	0.688993
							1.10228	1.10225		1.13534	1.11124		1.11461	1.11575		2.18583	2.17789		2.19514	2.16596		2.16805	2.16594		0.704333	0.688426
							1.10344	1.10286		1.13543	1.11183		1.11375	1.11558		2.18658	2.17635		2.19331	2.16641		2.1699	2.16583		0.707917	0.688168
							1.10321	1.1027		1.13436	1.11228		1.11374	1.11505		2.18487	2.17501		2.19166	2.16654		2.16908	2.16628		0.704565	0.688297
							1.10233	1.10233		1.13445	1.11253		1.11441	1.1151		2.18305	2.17597		2.19249	2.16279		2.1687	2.1657		0.710778	0.687562
							1.10217	1.1027		1.13512	1.11159		1.11452	1.11557		2.18382	2.17682		2.19261	2.16423		2.17007	2.16497		0.708587	0.68706
							1.1027	1.1033		1.13489	1.11152		1.11469	1.11461		2.18839	2.17744		2.19348	2.16342		2.16853	2.16423		0.707414	0.687073
							1.10318	1.10325		1.13438	1.11249		1.11536	1.11505		2.18663	2.17663		2.19298	2.16065		2.16875	2.16558		0.70869	0.687008
							1.10216	1.10384		1.13447	1.11167		1.11454	1.11594		2.18675	2.17913		2.18993	2.16481		2.16696	2.16481		0.707736	0.686892
							1.10198	1.10282		1.13476	1.1114		1.11499	1.11666		2.18669	2.17744		2.19126	2.16522		2.16565	2.16386		0.708755	0.68733
							1.10162	1.10297		1.13492	1.11122		1.11411	1.11642		2.18502	2.17982		2.19334	2.16477		2.16551	2.16556		0.708858	0.687073
							1.10291	1.1033		1.13414	1.11128		1.1137	1.11585		2.18933	2.17794		2.19149	2.1632		2.16536	2.16578		0.708381	0.686995
							1.10294	1.10354		1.13512	1.11042		1.11624	1.11601		2.1866	2.17642		2.1917	2.16431		2.16792	2.16677		0.708007	0.687794
							1.10217	1.10287		1.13386	1.11067		1.11522	1.11518		2.18442	2.17815		2.19423	2.16429		2.16828	2.16605		0.708755	0.686699
							1.10255	1.10235		1.13466	1.11241		1.1145	1.11546		2.18658	2.17823		2.19308	2.16223		2.16954	2.16428		0.708316	0.686093
							1.10248	1.10221		1.13548	1.11215		1.11487	1.11563		2.18805	2.17747		2.1896	2.16187		2.16883	2.16507		0.707749	0.686119
							1.10321	1.10264		1.13472	1.11159		1.11505	1.11481		2.18583	2.17489		2.19241	2.16383		2.17028	2.16551		0.708613	0.686879
							1.10361	1.10318		1.1351	1.11199		1.11467	1.11527		2.19031	2.17677		2.19189	2.16358		2.1702	2.16825		0.708471	0.686815
							1.10353	1.10352		1.13297	1.11142		1.11463	1.11593		2.18844	2.1762		2.19512	2.16195		2.16649	2.16656		0.70771	0.686931
							1.10255	1.10325		1.13381	1.11193		1.1145	1.11505		2.1864	2.17733		2.19549	2.16553		2.16866	2.16466		0.706795	0.687189
							1.10272	1.10206		1.13484	1.11175		1.11394	1.1142		2.18809	2.17939		2.19147	2.16638		2.16904	2.16719		0.706821	0.686931
							1.1033	1.10263		1.13412	1.11183		1.11464	1.11503		2.18765	2.17744		2.19211	2.16234		2.16744	2.16487		0.707762	0.686634
							1.10234	1.10337		1.13443	1.11255		1.11465	1.11494		2.18761	2.17565		2.19553	2.16619		2.16539	2.16587		0.707646	0.687163
							1.10227	1.10189		1.13386	1.1124		1.11419	1.11479		2.19138	2.17565		2.19321	2.16602		2.16473	2.16812		0.707646	0.687137
							1.10343	1.10229		1.1332	1.11064		1.11348	1.11514		2.18978	2.17493		2.19296	2.16298		2.16444	2.16623		0.707594	0.687588
							1.10399	1.1035		1.13324	1.11133		1.11461	1.11508		2.18987	2.17691		2.19366	2.16386		2.16629	2.16566		0.706963	0.687047
							1.10455	1.10341		1.13499	1.11229		1.11456	1.11518		2.18863	2.17721		2.19265	2.16283		2.17095	2.1668		0.706589	0.686183
							1.10326	1.10265		1.13539	1.11184		1.11494	1.1162		2.19068	2.1756		2.193	2.16281		2.16861	2.16997		0.706769	0.686132
							1.104	1.10331		1.13403	1.11137		1.11507	1.11637		2.19009	2.17847		2.19375	2.16776		2.16873	2.16649		0.706795	0.68626
							1.1025	1.10333		1.13476	1.11125		1.11521	1.11594		2.18876	2.17883		2.19387	2.16454		2.16593	2.16494		0.706512	0.686376
							1.10252	1.10269		1.1344	1.11219		1.11357	1.11509		2.18787	2.1749		2.19124	2.1629		2.16584	2.16506		0.706524	0.685951
							1.10327	1.10234		1.13512	1.11147		1.11465	1.11563		2.18819	2.17579		2.19215	2.16477		2.16921	2.16729		0.706512	0.685758
							1.10215	1.10219		1.13466	1.11094		1.11485	1.1163		2.19011	2.17868		2.19309	2.16266		2.16865	2.16611		0.706421	0.685809
							1.10225	1.10267		1.13425	1.11183		1.11423	1.11534		2.19042	2.17774		2.19303	2.16307		2.1683	2.16848		0.706795	0.685809
							1.10273	1.10241		1.13518	1.11253		1.11469	1.11507		2.18903	2.1771		2.19385	2.16183		2.16928	2.16936		0.706834	0.685771
							1.10294	1.10225		1.13456	1.11156		1.11416	1.11503		2.19029	2.1748		2.19197	2.16419		2.16772	2.16628		0.707581	0.686196
							1.10316	1.10265		1.13449	1.11041		1.11494	1.11437		2.18988	2.17653		2.18995	2.16455		2.16291	2.16659		0.707259	0.686621
							1.10339	1.10224		1.13554	1.11058		1.11543	1.11476		2.18895	2.17586		2.19072	2.16213		2.16469	2.1693		0.706834	0.686596
							1.10291	1.10336		1.13466	1.11134		1.11463	1.11508		2.18862	2.17399		2.18906	2.1644		2.16816	2.1694		0.707453	0.686866
							1.10328	1.10349		1.13454	1.11121		1.11482	1.1153		2.19054	2.17832		2.18895	2.16338		2.16609	2.16722		0.70655	0.686041
							1.10252	1.10359		1.13441	1.11201		1.1153	1.11574		2.19046	2.17725		2.19548	2.16444		2.16549	2.17004		0.707092	0.686518
							1.10098	1.10232		1.13427	1.11269		1.11441	1.11419		2.19002	2.17514		2.19384	2.16205		2.16575	2.16967		0.707092	0.685912
							1.10258	1.10344		1.13391	1.11182		1.11393	1.11557		2.18966	2.17711		2.19389	2.16414		2.16811	2.16705		0.706292	0.686119
							1.10241	1.10383		1.13468	1.11134		1.11378	1.11411		2.18511	2.17466		2.19365	2.16433		2.16689	2.16689		0.706189	0.685771
							1.10299	1.10167		1.13552	1.11138		1.11449	1.11384		2.19142	2.17512		2.19195	2.16179		2.16776	2.16927		0.706473	0.68568
							1.10292	1.10207		1.13443	1.11156		1.11518	1.11371		2.19014	2.17693		2.19291	2.1604		2.16805	2.16753		0.705996	0.685951
							1.10239	1.10313		1.13471	1.10987		1.11526	1.11513		2.18565	2.1759		2.19303	2.16396		2.16601	2.16524		0.706305	0.685307
							1.10188	1.10287		1.13431	1.11081		1.1142	1.11624		2.19161	2.17395		2.1951	2.16422		2.16647	2.16788		0.706396	0.684494
							1.10158	1.10237		1.13445	1.11162		1.11485	1.11496		2.19145	2.17578		2.1959	2.16185		2.16766	2.16682		0.705854	0.685732
							1.10136	1.10234		1.13534	1.11133		1.11509	1.11473		2.18881	2.17614		2.19394	2.16268		2.1665	2.166		0.706576	0.686492
							1.10259	1.10224		1.13511	1.11241		1.11508	1.11396		2.18982	2.17591		2.19133	2.16432		2.16521	2.16895		0.706563	0.685784
							1.10243	1.10327		1.1356	1.11206		1.11491	1.11451		2.18983	2.17523		2.19338	2.16365		2.16698	2.16798		0.706344	0.686596
							1.10268	1.1031		1.13577	1.11098		1.11425	1.11516		2.18828	2.17553		2.19608	2.162		2.16866	2.16248		0.706241	0.687137
							1.10259	1.10238		1.13448	1.11109		1.11406	1.11478		2.18862	2.17541		2.19438	2.16244		2.16611	2.16592		0.706705	0.687434
							1.10283	1.10265		1.1344	1.11231		1.11437	1.11477		2.1894	2.17699		2.19482	2.16259		2.16436	2.1682		0.707027	0.68733
							1.10313	1.10251		1.13507	1.1114		1.11398	1.11512		2.18763	2.17593		2.19327	2.16402		2.16645	2.16481		0.707014	0.687227
							1.10225	1.10224		1.1361	1.11124		1.11367	1.11499		2.18801	2.17793		2.1916	2.1637		2.16672	2.16694		0.70597	0.686699
							1.10278	1.1034		1.13494	1.11187		1.11415	1.11505		2.19015	2.17835		2.19171	2.16424		2.1673	2.16732		0.705764	0.686196
							1.10295	1.10325		1.13503	1.11183		1.11407	1.11583		2.19094	2.17285		2.19148	2.16424		2.16605	2.16647		0.707027	0.686222
							1.10227	1.10252		1.13489	1.11055		1.1146	1.11599		2.18894	2.17437		2.19135	2.16529		2.1679	2.16888		0.707169	0.686518
							1.10353	1.10267		1.13505	1.11134		1.11433	1.11498		2.1887	2.17802		2.19135	2.16365		2.16468	2.16748		0.706086	0.687678
							1.10201	1.10229		1.13631	1.11254		1.11405	1.11612		2.18724	2.17472		2.19188	2.16317		2.16253	2.1677		0.70606	0.687485
							1.10156	1.10223		1.13582	1.11265		1.11375	1.11655		2.18925	2.17413		2.19241	2.1654		2.16552	2.16571		0.706499	0.688207
							1.10212	1.10308		1.13488	1.1125		1.1139	1.11592		2.19307	2.17327		2.19331	2.16101		2.16437	2.16643		0.706589	0.68813
							1.10201	1.10323		1.13622	1.11059		1.1142	1.11514		2.19265	2.17209		2.19463	2.1636		2.1657	2.16895		0.705841	0.687472
							1.10216	1.10223		1.13577	1.11104		1.11436	1.11463		2.18804	2.17404		2.19205	2.16673		2.16445	2.16796		0.705558	0.688233
							1.10299	1.10335		1.13579	1.11119		1.11525	1.11393		2.187	2.17537		2.19328	2.16413		2.16312	2.16645		0.706563	0.688387
							1.10184	1.10359		1.13556	1.11099		1.11479	1.11419		2.1884	2.17542		2.1935	2.16173		2.16625	2.16807		0.706305	0.687756
							1.10286	1.10344		1.13612	1.11293		1.11465	1.11571		2.18997	2.1764		2.19263	2.16237		2.16561	2.16828		0.705326	0.688078
							1.10314	1.10325		1.13604	1.11143		1.11572	1.11602		2.18697	2.17635		2.19232	2.16606		2.16444	2.16674		0.705223	0.68706
							1.10292	1.10215		1.13563	1.11121		1.11507	1.11534		2.19136	2.17476		2.19467	2.16525		2.16486	2.16544		0.705339	0.687111
							1.10332	1.1026		1.13674	1.11273		1.11495	1.11603		2.1897	2.17425		2.19352	2.16486		2.16393	2.16506		0.70588	0.686763
							1.10282	1.10221		1.13722	1.11151		1.11464	1.11583		2.18674	2.1747		2.19384	2.16401		2.16685	2.16499		0.706383	0.685951
							1.10241	1.10346		1.13555	1.11184		1.11507	1.11557		2.18932	2.17488		2.19612	2.16535		2.16891	2.16727		0.706615	0.686028
							1.10425	1.10353		1.13579	1.11244		1.1149	1.11465		2.19096	2.17468		2.19094	2.16574		2.16597	2.16669		0.706537	0.686969
							1.10272	1.10272		1.13538	1.11195		1.1144	1.11602		2.18889	2.17422		2.19263	2.16402		2.16502	2.16638		0.706421	0.687085
							1.10096	1.10246		1.13479	1.11106		1.11541	1.11553		2.18964	2.17489		2.19602	2.16121		2.16618	2.16796		0.70664	0.687485
							1.10215	1.10343		1.13574	1.11232		1.11419	1.115		2.18898	2.17583		2.19523	2.16377		2.16689	2.16563		0.70686	0.688258
							1.10299	1.10278		1.136	1.11173		1.11302	1.11518		2.19004	2.17428		2.19301	2.16521		2.16341	2.16761		0.706035	0.688078
							1.1022	1.10228		1.13554	1.11113		1.11432	1.11656		2.19244	2.1732		2.19544	2.16365		2.16616	2.1679		0.706434	0.687949
							1.10272	1.10309		1.13578	1.11106		1.11479	1.11674		2.18916	2.17345		2.19387	2.16346		2.16656	2.16848		0.706138	0.686789
							1.10337	1.10372		1.13679	1.11084		1.11539	1.11611		2.18913	2.17636		2.19006	2.16222		2.16692	2.16705		0.70606	0.686157
							1.10344	1.10309		1.13628	1.11193		1.11535	1.11583		2.19098	2.1761		2.19133	2.16137		2.16627	2.1665		0.706215	0.6859
							1.10331	1.10177		1.13427	1.11227		1.11576	1.11527		2.1888	2.17356		2.19568	2.1642		2.16459	2.16985		0.705261	0.686763
							1.10237	1.10255		1.13537	1.11121		1.11463	1.11525		2.18813	2.17439		2.19577	2.16348		2.1664	2.16723		0.705184	0.686789
							1.10317	1.10287		1.13576	1.11222		1.11452	1.11509		2.18703	2.17408		2.19352	2.16407		2.16839	2.16276		0.705416	0.685809
							1.1035	1.10261		1.13677	1.11152		1.11463	1.11603		2.18849	2.17538		2.19303	2.16275		2.16597	2.16668		0.706189	0.687073
							1.10282	1.10345		1.13548	1.11115		1.11365	1.11508		2.19019	2.17569		2.19056	2.16209		2.16663	2.16949		0.706047	0.687485
							1.10224	1.10336		1.13623	1.11157		1.11389	1.11556		2.19056	2.1748		2.19465	2.16603		2.16847	2.16458		0.706331	0.687189
							1.10208	1.10304		1.13595	1.11135		1.11479	1.1161		2.18866	2.17515		2.19353	2.16522		2.16436	2.16687		0.706099	0.687782
							1.10248	1.10237		1.13551	1.1112		1.11507	1.11486		2.18916	2.17666		2.19282	2.16208		2.16366	2.16888		0.706396	0.688271
							1.10357	1.10233		1.13588	1.1112		1.11503	1.11581		2.18916	2.17498		2.19472	2.1641		2.16691	2.17048		0.70579	0.687421
							1.10348	1.10225		1.13533	1.11191		1.11465	1.11608		2.18999	2.17622		2.19454	2.16451		2.16737	2.16927		0.706202	0.686841
							1.10239	1.1029		1.13444	1.11076		1.11451	1.11526		2.18939	2.17516		2.19127	2.16652		2.16949	2.1679		0.706086	0.687266
							1.10223	1.10314		1.13377	1.10999		1.11464	1.11543		2.1917	2.17227		2.19399	2.16529		2.16593	2.16953		0.705132	0.688014
							1.10313	1.10345		1.13443	1.11147		1.1139	1.11587		2.1909	2.17338		2.19406	2.1615		2.16121	2.16709		0.70606	0.687421
							1.10328	1.10282		1.13537	1.11197		1.11434	1.1151		2.18893	2.17481		2.19754	2.1657		2.16493	2.16701		0.70664	0.688246
							1.10278	1.10224		1.13693	1.11084		1.11521	1.11527		2.18955	2.17193		2.19527	2.16503		2.16571	2.16853		0.706408	0.687872
							1.10248	1.10217		1.13609	1.1107		1.11463	1.11485		2.19002	2.1728		2.1916	2.16453		2.16615	2.16783		0.706073	0.687214
							1.10286	1.10335		1.1346	1.11116		1.11496	1.11518		2.19009	2.17374		2.19506	2.16551		2.16629	2.16859		0.706963	0.687446
							1.1026	1.10313		1.13566	1.11099		1.11495	1.11643		2.18999	2.17325		2.19573	2.16557		2.16266	2.16997		0.707001	0.687666
							1.1037	1.1022		1.13472	1.11109		1.11512	1.11702		2.18926	2.17532		2.19646	2.16476		2.16351	2.16786		0.705957	0.687678
							1.10363	1.10299		1.13499	1.11129		1.11423	1.11543		2.18822	2.17447		2.19505	2.16369		2.16616	2.16692		0.706009	0.688478
							1.10228	1.10286		1.13519	1.11089		1.11401	1.11531		2.19086	2.17783		2.19482	2.16504		2.16772	2.16569		0.706035	0.688155
							1.10275	1.10167		1.13396	1.11076		1.11496	1.11635		2.18989	2.17539		2.19423	2.16544		2.16485	2.16698		0.706099	0.688297
							1.10267	1.10225		1.13535	1.11109		1.11478	1.11574		2.18904	2.17435		2.19049	2.16475		2.16471	2.16905		0.706718	0.688155
							1.10212	1.10211		1.13555	1.11111		1.11482	1.11505		2.19116	2.17613		2.19473	2.16356		2.16601	2.17004		0.70637	0.688362
							1.10233	1.10322		1.1349	1.11095		1.1139	1.11623		2.19112	2.17664		2.19602	2.16646		2.16547	2.16857		0.706073	0.688065
							1.10343	1.1035		1.13532	1.11075		1.11442	1.11543		2.18781	2.17553		2.19374	2.16405		2.16491	2.16469		0.706099	0.68791
							1.10288	1.10241		1.13457	1.11119		1.11612	1.11499		2.1892	2.17309		2.19398	2.16174		2.16805	2.16825		0.706125	0.688439
							1.10239	1.10258		1.134	1.1103		1.11369	1.11566		2.1888	2.17207		2.19562	2.16276		2.16781	2.17098		0.70628	0.688864
							1.10366	1.10292		1.13576	1.11086		1.11501	1.11597		2.18812	2.17441		2.19584	2.16406		2.16761	2.16856		0.706692	0.68831
							1.10248	1.10234		1.13456	1.11155		1.11629	1.11431		2.18899	2.17794		2.19497	2.16234		2.16591	2.1696		0.706099	0.68831
							1.10239	1.10318		1.13408	1.11119		1.11366	1.11429		2.18901	2.17283		2.19318	2.16261		2.16725	2.16709		0.70628	0.687678
							1.10256	1.10377		1.13538	1.11119		1.11381	1.1154		2.18894	2.17226		2.19539	2.16321		2.16861	2.16698		0.706086	0.686918
							1.10323	1.10361		1.13444	1.11119		1.11486	1.11516		2.18987	2.17548		2.19597	2.16422		2.16593	2.16899		0.707092	0.686815
							1.10344	1.1035		1.13432	1.11112		1.115	1.11526		2.19164	2.17328		2.19305	2.16549		2.16888	2.16682		0.706524	0.687717
							1.10283	1.10345		1.13312	1.11207		1.11474	1.11567		2.19029	2.17514		2.19396	2.16312		2.16921	2.16621		0.706383	0.687356
							1.10221	1.10285		1.13503	1.11138		1.11325	1.1155		2.18951	2.17476		2.19195	2.16192		2.16784	2.16734		0.706615	0.687562
							1.1021	1.10337		1.13613	1.10997		1.11418	1.11615		2.18983	2.17217		2.19238	2.16379		2.16743	2.167		0.706421	0.688181
							1.10183	1.10325		1.13533	1.11125		1.11429	1.11478		2.18803	2.17363		2.19607	2.16619		2.16817	2.16623		0.705751	0.68773
							1.10172	1.10371		1.13378	1.11134		1.11295	1.11496		2.19031	2.17209		2.19455	2.16594		2.16973	2.16882		0.705841	0.687279
							1.10217	1.10357		1.1341	1.11097		1.11487	1.1161		2.19067	2.17171		2.19321	2.16321		2.1668	2.16785		0.706176	0.687459
							1.10224	1.10349		1.13445	1.11079		1.1151	1.1155		2.18783	2.17178		2.19522	2.16388		2.16663	2.16786		0.707375	0.687227
							1.10243	1.10282		1.13453	1.11053		1.11509	1.11596		2.18858	2.17422		2.19524	2.16442		2.16645	2.16933		0.706795	0.687201
							1.10322	1.10336		1.13399	1.11048		1.11505	1.11492		2.18558	2.17487		2.19604	2.16487		2.16629	2.1663		0.705931	0.687317
							1.10274	1.1035		1.13462	1.11108		1.11396	1.11469		2.18698	2.172		2.19591	2.16556		2.17177	2.16779		0.706009	0.687988
							1.10144	1.10352		1.13523	1.11018		1.11383	1.11488		2.18988	2.17374		2.1953	2.1642		2.17008	2.16817		0.706344	0.686518
							1.10229	1.10274		1.13448	1.11156		1.11397	1.11516		2.18968	2.17229		2.19817	2.16522		2.16589	2.16721		0.705867	0.686982
							1.10223	1.10336		1.13462	1.1109		1.1139	1.11517		2.19033	2.17436		2.19571	2.16687		2.16731	2.1699		0.705171	0.68831
							1.1023	1.10261		1.13494	1.11079		1.11416	1.1151		2.18861	2.17396		2.19559	2.16475		2.16703	2.16588		0.70606	0.688619
							1.10184	1.10234		1.13421	1.11196		1.11398	1.11593		2.18792	2.174		2.19894	2.16549		2.16855	2.16729		0.70695	0.688568
							1.10169	1.10219		1.1341	1.11124		1.11447	1.11584		2.18843	2.17604		2.19675	2.16625		2.16369	2.16611		0.706241	0.688439
							1.10286	1.10344		1.13327	1.11115		1.11505	1.1161		2.19147	2.17514		2.19756	2.16351		2.16805	2.16615		0.706228	0.688387
							1.10346	1.10346		1.13515	1.1113		1.11505	1.11641		2.1893	2.1774		2.19782	2.16374		2.16982	2.16619		0.706756	0.687446
							1.10163	1.10243		1.13578	1.11022		1.11526	1.11522		2.18507	2.17735		2.19298	2.16605		2.16741	2.16583		0.706653	0.68791
							1.10278	1.10258		1.1343	1.11039		1.11503	1.11487		2.1871	2.17026		2.1959	2.1657		2.16851	2.16767		0.706151	0.688155
							1.10309	1.10332		1.13362	1.11075		1.11508	1.11507		2.18809	2.17356		2.19497	2.16449		2.16708	2.16597		0.705235	0.687266
							1.10157	1.10208		1.13323	1.11077		1.11575	1.11527		2.18571	2.17675		2.19553	2.16427		2.1675	2.16494		0.70606	0.688207
							1.10241	1.10296		1.13343	1.11144		1.1155	1.11596		2.18792	2.17606		2.19764	2.1646		2.16752	2.16497		0.706434	0.688207
							1.10444	1.10425		1.13404	1.11152		1.11477	1.11598		2.18984	2.17474		2.19486	2.1669		2.16619	2.16573		0.705893	0.688413
							1.10285	1.10395		1.1344	1.11117		1.11518	1.11472		2.18768	2.17708		2.19539	2.16542		2.1675	2.16769		0.705725	0.688284
							1.10113	1.1026		1.13412	1.11116		1.11486	1.11373		2.18681	2.17574		2.19745	2.16511		2.16879	2.16553		0.705364	0.688413
							1.10181	1.10413		1.13363	1.11129		1.11401	1.11409		2.18986	2.17481		2.19434	2.16449		2.16836	2.16682		0.706292	0.68764
							1.10238	1.10381		1.13445	1.11197		1.11339	1.11529		2.18946	2.17711		2.19589	2.16469		2.16913	2.16509		0.705493	0.687098
							1.10248	1.10313		1.13367	1.11167		1.1146	1.11496		2.19073	2.17731		2.1964	2.16226		2.17066	2.16478		0.705145	0.687279
							1.10316	1.10355		1.13274	1.11224		1.11514	1.11494		2.18852	2.17574		2.1963	2.16527		2.17007	2.1675		0.705996	0.688516
							1.10198	1.10343		1.13441	1.11223		1.11454	1.1149		2.18586	2.17542		2.1968	2.16585		2.16774	2.16531		0.706447	0.689032
							1.10189	1.10353		1.13416	1.11246		1.11454	1.11599		2.18921	2.17507		2.19766	2.1652		2.16613	2.16524		0.705467	0.688568
							1.10245	1.10337		1.1341	1.11219		1.115	1.11617		2.19121	2.17291		2.19697	2.16904		2.17098	2.16562		0.705261	0.688478
							1.10219	1.10304		1.13427	1.11076		1.1142	1.11657		2.19175	2.17137		2.19668	2.16901		2.16627	2.16561		0.706073	0.688426
							1.10301	1.10251		1.13448	1.11041		1.11501	1.11588		2.19086	2.17553		2.19704	2.16638		2.16527	2.16703		0.706537	0.68831
							1.10278	1.10323		1.13484	1.1113		1.11483	1.11508		2.18752	2.1772		2.19567	2.16579		2.17022	2.16821		0.706473	0.689225
							1.10286	1.10417		1.13483	1.11173		1.11363	1.11446		2.18593	2.17578		2.19347	2.16786		2.16873	2.16781		0.706408	0.688748
							1.10316	1.10461		1.1349	1.11193		1.11459	1.11495		2.18598	2.17374		2.19331	2.16842		2.16856	2.16729		0.705635	0.689625
							1.10252	1.10261		1.13421	1.1114		1.11501	1.11523		2.18947	2.17593		2.19561	2.16806		2.16788	2.16365		0.706976	0.68889
							1.10326	1.10269		1.13472	1.11231		1.11473	1.11471		2.18803	2.17546		2.1966	2.16593		2.16601	2.16516		0.706524	0.689535
							1.10348	1.10346		1.13399	1.11135		1.11518	1.11402		2.18692	2.17688		2.19591	2.16689		2.16748	2.1658		0.705828	0.689432
							1.10317	1.10248		1.13418	1.11129		1.11438	1.11474		2.18872	2.17755		2.1966	2.16703		2.16995	2.16563		0.70637	0.689664
							1.10278	1.10295		1.13368	1.11171		1.11545	1.11545		2.18964	2.17291		2.19518	2.16696		2.16985	2.166		0.70548	0.689032
							1.10273	1.10398		1.13365	1.11124		1.11514	1.11501		2.18961	2.17321		2.19544	2.16766		2.16845	2.16718		0.705235	0.688839
							1.1029	1.10368		1.13413	1.11068		1.11402	1.11501		2.18884	2.17604		2.19532	2.16817		2.16793	2.16656		0.705197	0.689174
							1.10277	1.10328		1.13341	1.11068		1.11344	1.11628		2.18657	2.17431		2.19613	2.16786		2.16772	2.1668		0.704926	0.689045
							1.10216	1.10339		1.13399	1.11169		1.11449	1.11619		2.18644	2.1714		2.19292	2.16789		2.16598	2.16422		0.705197	0.689715
							1.10215	1.10325		1.13373	1.11241		1.11498	1.11476		2.18727	2.17258		2.19793	2.1664		2.16838	2.16262		0.705171	0.688619
							1.10282	1.1035		1.13332	1.11121		1.11427	1.11465		2.18933	2.17392		2.19762	2.16915		2.16819	2.16459		0.705313	0.688619
							1.10328	1.10339		1.13439	1.11077		1.11416	1.1151		2.1866	2.17238		2.19444	2.16712		2.16821	2.16901		0.705119	0.689251
							1.10327	1.10336		1.13443	1.1122		1.11566	1.11514		2.18716	2.17394		2.1936	2.17073		2.16714	2.16475		0.704101	0.689058
							1.104	1.10349		1.13389	1.11107		1.1149	1.11501		2.1889	2.17547		2.19059	2.16615		2.16602	2.16478		0.704952	0.688993
							1.10453	1.10373		1.13356	1.11088		1.11507	1.11396		2.18854	2.17276		2.1941	2.1666		2.1671	2.16948		0.705132	0.688594
							1.10282	1.1026		1.13314	1.11101		1.11513	1.11481		2.18969	2.17516		2.19715	2.16658		2.16892	2.167		0.704862	0.688349
							1.10268	1.10224		1.134	1.1116		1.11483	1.11517		2.1909	2.17544		2.19407	2.16436		2.16736	2.16513		0.704217	0.688387
							1.10314	1.10221		1.13563	1.11242		1.11549	1.11467		2.18863	2.17742		2.19615	2.16558		2.16888	2.16602		0.704952	0.688607
							1.10237	1.10225		1.13568	1.11253		1.11565	1.11503		2.1864	2.1768		2.19472	2.16538		2.1685	2.16731		0.705094	0.6884
							1.10343	1.10212		1.13478	1.11206		1.11405	1.11619		2.19169	2.17497		2.19343	2.16514		2.16927	2.16748		0.70414	0.689316
							1.10327	1.10245		1.13426	1.11217		1.11499	1.11492		2.19174	2.17619		2.19879	2.16722		2.16985	2.16633		0.704849	0.688723
							1.10331	1.1022		1.1344	1.11258		1.11481	1.11438		2.1873	2.17801		2.19686	2.16374		2.16629	2.16796		0.705158	0.689096
							1.10217	1.10274		1.1355	1.1118		1.1145	1.11461		2.18854	2.17569		2.19406	2.16614		2.16921	2.16944		0.704049	0.688465
							1.10317	1.10421		1.13535	1.1109		1.11293	1.11576		2.18625	2.17483		2.19447	2.16919		2.17184	2.16819		0.704733	0.688529
							1.10313	1.10238		1.13493	1.11153		1.11378	1.11478		2.18728	2.17648		2.19575	2.1675		2.1694	2.1685		0.704526	0.688993
							1.10328	1.10313		1.13501	1.11126		1.11407	1.11402		2.18745	2.17712		2.19648	2.16514		2.16695	2.16725		0.704127	0.688258
							1.10308	1.10336		1.134	1.11209		1.11505	1.11575		2.1879	2.17426		2.19771	2.16464		2.16734	2.16734		0.704758	0.687923
							1.10225	1.10208		1.13386	1.11205		1.11503	1.11541		2.18897	2.17355		2.1958	2.1667		2.1671	2.1665		0.704269	0.688168
							1.10345	1.10227		1.13423	1.11086		1.11581	1.11507		2.19027	2.17659		2.19481	2.17026		2.17138	2.16562		0.704088	0.688864
							1.10333	1.1034		1.13427	1.11112		1.11532	1.11534		2.19033	2.17533		2.19555	2.16899		2.16967	2.17096		0.704191	0.688723
							1.10261	1.10376		1.13458	1.11122		1.11492	1.11394		2.18957	2.17155		2.19216	2.16542		2.16714	2.16781		0.704488	0.687885
							1.10225	1.10264		1.13365	1.11119		1.11485	1.11455		2.18979	2.17459		2.19442	2.1612		2.16913	2.16923		0.703817	0.688258
							1.10208	1.10245		1.13279	1.11108		1.115	1.11485		2.1873	2.17658		2.19655	2.16334		2.16881	2.1686		0.703431	0.687666
							1.10301	1.10331		1.13568	1.11104		1.1142	1.11503		2.18805	2.17676		2.19468	2.16674		2.16634	2.1683		0.704398	0.686596
							1.10399	1.10348		1.13451	1.11159		1.11411	1.11508		2.18961	2.17422		2.19521	2.16717		2.16705	2.16882		0.70432	0.685784
							1.1031	1.10254		1.13526	1.11188		1.11558	1.11469		2.18769	2.17699		2.1962	2.16865		2.16909	2.16826		0.703882	0.687678
							1.10239	1.10258		1.13526	1.11257		1.11554	1.11516		2.18567	2.17789		2.19494	2.16637		2.16893	2.16853		0.703869	0.688026
							1.10225	1.10306		1.13436	1.1124		1.11539	1.11496		2.1844	2.17515		2.19399	2.16736		2.1682	2.16712		0.70356	0.687524
							1.10319	1.10219		1.13466	1.11179		1.11499	1.11461		2.18712	2.17611		2.19531	2.16535		2.16906	2.16786		0.703856	0.687421
							1.10393	1.10274		1.13526	1.11195		1.11401	1.11501		2.18934	2.1755		2.19508	2.16319		2.16895	2.1689		0.703714	0.688697
							1.10175	1.10268		1.13488	1.11223		1.11411	1.11437		2.18939	2.17654		2.19536	2.16788		2.16637	2.16683		0.702825	0.688452
							1.10176	1.10242		1.13605	1.11125		1.11471	1.11452		2.18884	2.1777		2.19437	2.16914		2.16892	2.1696		0.703676	0.688362
							1.10228	1.10241		1.13618	1.11174		1.11492	1.11516		2.18855	2.17836		2.19481	2.16687		2.16998	2.16596		0.70365	0.687872
							1.10229	1.10265		1.13478	1.11149		1.1151	1.11505		2.19136	2.17586		2.1967	2.16583		2.16611	2.16446		0.704049	0.688465
							1.10248	1.10313		1.13526	1.11027		1.11425	1.11518		2.18974	2.17345		2.19629	2.16807		2.1679	2.16655		0.705068	0.6884
							1.10268	1.103		1.13525	1.11112		1.11409	1.11549		2.18558	2.17485		2.19344	2.16628		2.16656	2.16674		0.704733	0.687201
							1.10438	1.10313		1.13483	1.11211		1.11456	1.11472		2.1914	2.17404		2.19505	2.1674		2.16583	2.16436		0.705158	0.68831
							1.10287	1.1029		1.13568	1.11137		1.11459	1.11433		2.19236	2.17677		2.19588	2.16783		2.1654	2.16562		0.704398	0.68898
							1.10229	1.10258		1.1355	1.11152		1.1149	1.11376		2.19117	2.17448		2.19242	2.16691		2.16766	2.16498		0.703908	0.688426
							1.10333	1.10198		1.13501	1.11186		1.11454	1.11482		2.18902	2.17542		2.19591	2.16808		2.16756	2.16736		0.703933	0.687807
							1.10353	1.10297		1.13591	1.11316		1.11442	1.11589		2.18903	2.17476		2.19269	2.16669		2.16651	2.16735		0.704049	0.687343
							1.10268	1.10349		1.13476	1.11281		1.11485	1.11522		2.19042	2.17568		2.19218	2.16939		2.16655	2.166		0.704797	0.687266
							1.10291	1.10283		1.13518	1.11249		1.11495	1.11508		2.18745	2.17458		2.19403	2.16962		2.16685	2.16717		0.705403	0.687408
							1.10398	1.10322		1.13542	1.11307		1.11401	1.11407		2.18987	2.17422		2.19615	2.16391		2.1675	2.16689		0.704552	0.688323
							1.10273	1.10346		1.13456	1.11285		1.11413	1.11527		2.18939	2.17494		2.19746	2.16486		2.16749	2.16732		0.703882	0.688491
							1.10297	1.10341		1.13546	1.11122		1.11503	1.11485		2.18777	2.17352		2.19487	2.16838		2.16649	2.17114		0.704217	0.688426
							1.10457	1.10331		1.13524	1.11143		1.11494	1.11407		2.18817	2.17187		2.19444	2.16789		2.16649	2.16812		0.705094	0.687627
							1.10421	1.10397		1.13519	1.11143		1.11467	1.11486		2.18939	2.17733		2.19444	2.16609		2.16799	2.16549		0.704514	0.68773
							1.10291	1.10408		1.13443	1.11101		1.11442	1.11514		2.18863	2.17814		2.19084	2.16888		2.1698	2.16368		0.704398	0.688632
							1.10286	1.10346		1.13511	1.11195		1.11487	1.11376		2.18638	2.17275		2.19307	2.16971		2.17017	2.16489		0.705016	0.68831
							1.10433	1.10243		1.13608	1.11225		1.11414	1.11458		2.18813	2.17425		2.19252	2.16578		2.16696	2.16828		0.704978	0.687807
							1.1025	1.10322		1.13554	1.11126		1.1151	1.11519		2.18966	2.17521		2.19139	2.16771		2.16779	2.16597		0.7049	0.68791
							1.10421	1.10456		1.13572	1.11165		1.11363	1.11423		2.18983	2.172		2.19586	2.16561		2.16759	2.1641		0.705055	0.688207
							1.10482	1.10279		1.13581	1.11125		1.11388	1.11405		2.1877	2.174		2.1954	2.16489		2.16752	2.16691		0.704165	0.688581
							1.10343	1.10308		1.13479	1.11222		1.11454	1.11472		2.1885	2.17457		2.19617	2.16877		2.16624	2.1648		0.704153	0.688955
							1.10376	1.10265		1.13511	1.11167		1.11526	1.11501		2.19263	2.17502		2.1967	2.16771		2.16785	2.16507		0.704823	0.688362
							1.10235	1.10349		1.13443	1.11131		1.11516	1.11513		2.18924	2.17403		2.19312	2.16667		2.16665	2.16677		0.704874	0.68831
							1.10247	1.10287		1.13426	1.11228		1.11477	1.11518		2.18561	2.17225		2.19594	2.16651		2.16796	2.16554		0.703985	0.687717
							1.10233	1.10211		1.13448	1.11122		1.11498	1.11577		2.18969	2.17646		2.19341	2.1699		2.16775	2.16536		0.705197	0.687498
							1.10393	1.1033		1.13551	1.11086		1.11514	1.11446		2.18943	2.17525		2.19272	2.16962		2.16677	2.1642		0.7053	0.68733
							1.10345	1.103		1.13587	1.11134		1.11397	1.11357		2.18883	2.17276		2.19343	2.16498		2.1662	2.16563		0.705339	0.689058
							1.10299	1.10181		1.13597	1.11264		1.11454	1.11499		2.18675	2.17752		2.19615	2.16766		2.16419	2.16365		0.704681	0.689096
							1.10292	1.10219		1.13533	1.11202		1.11501	1.11419		2.18545	2.17843		2.19647	2.17009		2.16781	2.16569		0.705158	0.688491
							1.10227	1.10327		1.13462	1.11101		1.11552	1.11588		2.18836	2.17631		2.19433	2.16905		2.16569	2.16807		0.705042	0.688271
							1.10384	1.10248		1.13568	1.11109		1.11588	1.11612		2.19042	2.17385		2.19255	2.16707		2.16816	2.16603		0.703998	0.688297
							1.10295	1.10278		1.13511	1.11133		1.11461	1.11516		2.18805	2.17525		2.1966	2.16573		2.16748	2.16566		0.704913	0.68929
							1.10278	1.10279		1.13541	1.11251		1.1146	1.1145		2.18916	2.17717		2.196	2.1673		2.16482	2.16431		0.704965	0.689728
							1.10332	1.10181		1.13581	1.11128		1.11568	1.11559		2.18959	2.17628		2.19294	2.16942		2.16784	2.16449		0.704501	0.688697
							1.10301	1.10272		1.13535	1.11144		1.11416	1.1154		2.18988	2.17682		2.19158	2.16865		2.1666	2.16322		0.704449	0.68831
							1.10224	1.10343		1.13515	1.1114		1.1139	1.11491		2.18825	2.17423		2.19276	2.1691		2.16554	2.16436		0.704281	0.68898
							1.10223	1.10287		1.13535	1.11106		1.11523	1.11398		2.18444	2.1743		2.19215	2.16605		2.16792	2.16757		0.705287	0.688568
							1.10421	1.10283		1.13556	1.1117		1.11474	1.11438		2.19048	2.17573		2.19229	2.16789		2.16546	2.16521		0.705029	0.688426
							1.10316	1.10353		1.13516	1.11202		1.11604	1.11375		2.19125	2.17385		2.19441	2.16705		2.16767	2.16343		0.705583	0.689393
							1.10216	1.10323		1.13428	1.11175		1.1155	1.11476		2.18964	2.17352		2.19232	2.16874		2.16716	2.16574		0.706267	0.689586
							1.10326	1.10135		1.13474	1.11152		1.11505	1.11561		2.18845	2.17341		2.1922	2.16817		2.1664	2.16619		0.705996	0.687769
							1.10372	1.10158		1.13501	1.11126		1.11492	1.11402		2.18728	2.17568		2.19372	2.16744		2.16497	2.1639		0.706202	0.68715
							1.10333	1.1029		1.13386	1.11186		1.11307	1.11388		2.19122	2.17903		2.19201	2.1679		2.16478	2.16384		0.706176	0.687459
							1.10238	1.10233		1.13484	1.11235		1.11254	1.11516		2.18849	2.17412		2.19147	2.16621		2.16678	2.16615		0.706434	0.687343
							1.10235	1.1022		1.13478	1.11204		1.11414	1.115		2.18634	2.17516		2.19265	2.16707		2.16573	2.16681		0.706022	0.687459
							1.10119	1.10212		1.13449	1.11059		1.11384	1.11485		2.18848	2.17667		2.19353	2.16877		2.165	2.16526		0.705931	0.6884
							1.10238	1.10282		1.13465	1.11134		1.114	1.11492		2.18764	2.17333		2.19428	2.1693		2.1675	2.16362		0.706421	0.688516
							1.10278	1.10248		1.13481	1.11259		1.11447	1.11526		2.18772	2.1753		2.19362	2.1669		2.16533	2.1658		0.705944	0.688362
							1.10212	1.10144		1.13569	1.11244		1.1138	1.11348		2.18933	2.17538		2.19319	2.16774		2.16759	2.16628		0.706447	0.688529
							1.10237	1.10273		1.13538	1.11213		1.11376	1.11531		2.18694	2.17358		2.19567	2.1712		2.1685	2.16422		0.706447	0.688349
							1.10279	1.1029		1.13438	1.11224		1.11394	1.11556		2.18849	2.17574		2.19193	2.16857		2.1683	2.16588		0.706292	0.688065
							1.10339	1.10181		1.13445	1.11237		1.1155	1.11454		2.18692	2.17753		2.19357	2.17017		2.17113	2.16137		0.706473	0.687498
							1.10291	1.10286		1.13436	1.11204		1.11513	1.11479		2.1855	2.17526		2.19283	2.17046		2.16887	2.1639		0.706473	0.687936
							1.10296	1.10233		1.13496	1.11126		1.11416	1.11501		2.18868	2.17606		2.1933	2.16758		2.16686	2.16784		0.705687	0.688014
							1.10206	1.10217		1.13447	1.11183		1.11566	1.11447		2.18765	2.17552		2.19524	2.16785		2.16823	2.16405		0.705261	0.688091
							1.10189	1.10251		1.13541	1.11244		1.11431	1.11463		2.18863	2.17397		2.19344	2.1697		2.16771	2.16493		0.705016	0.688168
							1.10118	1.10227		1.1359	1.11235		1.11414	1.11495		2.19279	2.17466		2.1921	2.16918		2.17061	2.1665		0.705184	0.688207
							1.10227	1.10322		1.13573	1.11253		1.11487	1.11531		2.18872	2.17533		2.19421	2.16732		2.1696	2.16477		0.704217	0.688568
							1.10247	1.1031		1.13535	1.11251		1.11397	1.1151		2.19014	2.17571		2.19459	2.16625		2.16857	2.16491		0.705042	0.688336
							1.10169	1.10227		1.13447	1.11241		1.11383	1.11482		2.19041	2.17289		2.19246	2.16939		2.16673	2.1658		0.705687	0.688258
							1.10238	1.10269		1.13457	1.11222		1.11366	1.11504		2.18652	2.17315		2.19397	2.1693		2.16677	2.16481		0.705558	0.688181
							1.10309	1.10219		1.13609	1.11218		1.11429	1.11458		2.18413	2.17346		2.19277	2.17055		2.16904	2.16437		0.705106	0.689367
							1.10212	1.10238		1.13538	1.11251		1.11513	1.11388		2.18796	2.1738		2.19254	2.17082		2.16548	2.16329		0.70539	0.688001
							1.10197	1.10331		1.13554	1.1125		1.11505	1.11398		2.19053	2.17658		2.19309	2.16781		2.16828	2.16517		0.705171	0.687317
							1.10217	1.10265		1.13511	1.11218		1.11507	1.11367		2.1877	2.17704		2.19283	2.16745		2.16976	2.16413		0.705377	0.687434
							1.10227	1.10296		1.13497	1.1113		1.11405	1.11413		2.18751	2.17862		2.19492	2.16915		2.16491	2.16487		0.705957	0.688026
							1.10229	1.10339		1.13523	1.11225		1.1141	1.11414		2.18705	2.17528		2.1947	2.17034		2.16776	2.16405		0.705274	0.688155
							1.10237	1.10335		1.13425	1.11267		1.11496	1.11452		2.18745	2.17552		2.19197	2.16919		2.16802	2.16579		0.70499	0.688271
							1.10185	1.10243		1.13508	1.11315		1.11482	1.11509		2.18716	2.1774		2.19205	2.1662		2.16953	2.16968		0.705042	0.688516
							1.10198	1.10192		1.13641	1.1137		1.11495	1.11525		2.18649	2.17767		2.19357	2.166		2.16686	2.16643		0.705326	0.687975
							1.10104	1.10235		1.13535	1.11352		1.11471	1.11518		2.18903	2.17584		2.19125	2.17057		2.16726	2.16417		0.70481	0.688207
							1.10126	1.10221		1.13435	1.11178		1.11472	1.11478		2.18867	2.17493		2.19338	2.16837		2.16718	2.16713		0.705223	0.688246
							1.10234	1.10234		1.13436	1.11235		1.11505	1.11552		2.18933	2.17512		2.19352	2.16949		2.16744	2.16588		0.704874	0.68675
							1.1026	1.10205		1.13539	1.11254		1.11558	1.11512		2.1884	2.17499		2.19255	2.1685		2.17026	2.1645		0.704191	0.687085
							1.10197	1.10292		1.13454	1.11218		1.11635	1.11483		2.18833	2.17591		2.19392	2.16888		2.16856	2.16659		0.704668	0.687717
							1.10225	1.10346		1.13503	1.11269		1.11518	1.11483		2.19107	2.17881		2.19305	2.1691		2.16503	2.16495		0.704037	0.687859
							1.1018	1.10331		1.1356	1.11184		1.11517	1.11381		2.18946	2.1747		2.19303	2.16873		2.17053	2.16638		0.703933	0.688052
							1.10189	1.10322		1.13472	1.11213		1.11562	1.11505		2.18642	2.17801		2.19396	2.1693		2.16682	2.16851		0.703714	0.688336
							1.1023	1.10323		1.13377	1.11244		1.11476	1.11499		2.18489	2.17752		2.19145	2.16794		2.16571	2.16609		0.704681	0.688117
							1.10228	1.10326		1.1341	1.11179		1.11477	1.11517		2.18573	2.17788		2.19086	2.1711		2.16477	2.16624		0.705106	0.68871
							1.10212	1.1025		1.1351	1.11281		1.11581	1.11429		2.18946	2.1794		2.1909	2.17544		2.16527	2.1638		0.705119	0.688233
							1.10179	1.10314		1.13581	1.11281		1.11624	1.11376		2.18917	2.17472		2.18984	2.17091		2.16797	2.16169		0.705223	0.687859
							1.10136	1.10313		1.13592	1.1125		1.11557	1.11488		2.18759	2.1774		2.18965	2.16972		2.16584	2.16361		0.704797	0.688594
							1.10192	1.10335		1.13515	1.11275		1.11492	1.11508		2.18937	2.1772		2.19193	2.16856		2.16826	2.16542		0.703921	0.68929
							1.10163	1.10328		1.13399	1.11253		1.11566	1.1142		2.18928	2.17729		2.19272	2.17058		2.16709	2.16669		0.704037	0.688594
							1.10214	1.10221		1.13421	1.11244		1.11521	1.11514		2.18993	2.17992		2.19202	2.1714		2.16613	2.16478		0.704153	0.688375
							1.10258	1.10234		1.13454	1.11295		1.11396	1.11556		2.18844	2.17893		2.19323	2.17151		2.16749	2.16338		0.704114	0.68938
							1.10233	1.10317		1.13597	1.11271		1.11548	1.11465		2.18636	2.17841		2.19256	2.17319		2.16749	2.16248		0.704539	0.689483
							1.10348	1.1025		1.13505	1.11102		1.11543	1.11504		2.1866	2.17926		2.19036	2.17079		2.16654	2.16437		0.705248	0.689599
							1.10363	1.10111		1.13484	1.11215		1.11532	1.11505		2.1887	2.17734		2.19301	2.17041		2.16838	2.16816		0.705326	0.689676
							1.10272	1.10303		1.13492	1.1125		1.11487	1.11546		2.18812	2.177		2.19421	2.16944		2.16567	2.16565		0.705081	0.690076
							1.10283	1.10361		1.13539	1.11217		1.11431	1.11556		2.18571	2.17724		2.19144	2.16814		2.1663	2.1642		0.705751	0.689702
							1.10292	1.10328		1.13555	1.11197		1.11492	1.11512		2.18688	2.17688		2.1917	2.16959		2.16963	2.1665		0.707324	0.689019
							1.10135	1.10192		1.13463	1.11161		1.11402	1.1151		2.18917	2.17765		2.19053	2.16878		2.16662	2.16547		0.706318	0.689651
							1.10256	1.1031		1.13526	1.11237		1.11374	1.11505		2.18737	2.18021		2.18876	2.16842		2.1657	2.16173		0.706795	0.689509
							1.10277	1.10268		1.13582	1.11303		1.11379	1.11495		2.18898	2.17939		2.19076	2.17177		2.16848	2.16424		0.706434	0.68947
							1.10279	1.1025		1.13505	1.11225		1.11492	1.11522		2.18738	2.17911		2.19366	2.17141		2.17132	2.1631		0.705712	0.689032
							1.10353	1.10283		1.13394	1.11282		1.11438	1.11513		2.18763	2.18139		2.19295	2.16893		2.16902	2.15856		0.706305	0.688761
							1.10304	1.10197		1.13502	1.11289		1.11487	1.11513		2.18639	2.17823		2.19175	2.17146		2.1671	2.16217		0.705725	0.689354
							1.10215	1.10238		1.13465	1.11124		1.1139	1.11501		2.18458	2.17909		2.1959	2.17276		2.167	2.16319		0.7049	0.689741
							1.10196	1.10263		1.13336	1.11251		1.11384	1.11504		2.18742	2.17948		2.19353	2.17202		2.17136	2.16395		0.705248	0.690012
							1.10189	1.10241		1.1344	1.11332		1.11486	1.11507		2.18733	2.17773		2.19045	2.16992		2.17182	2.16424		0.705145	0.689457
							1.10256	1.10296		1.13439	1.11248		1.11523	1.11394		2.18934	2.17694		2.1929	2.17007		2.16777	2.16235		0.705119	0.689702
							1.10206	1.1035		1.13466	1.11242		1.11406	1.11396		2.19174	2.17835		2.19332	2.17535		2.16575	2.16451		0.704887	0.689483
							1.10119	1.10363		1.13565	1.11268		1.11503	1.11527		2.19135	2.18101		2.19291	2.17011		2.1667	2.16043		0.704037	0.68813
							1.10212	1.10328		1.13494	1.11227		1.11443	1.11476		2.18964	2.17851		2.19451	2.16807		2.16881	2.16418		0.703921	0.688362
							1.10261	1.10337		1.13444	1.11229		1.11397	1.11455		2.18868	2.17502		2.19527	2.17318		2.16686	2.16793		0.703895	0.687949
							1.10343	1.10294		1.13452	1.1126		1.1144	1.11476		2.18586	2.17657		2.19126	2.17196		2.16542	2.16219		0.703985	0.68782
							1.10328	1.10344		1.13445	1.11271		1.11543	1.1153		2.18965	2.17783		2.19254	2.17019		2.16797	2.16061		0.703946	0.687434
							1.10206	1.10325		1.13565	1.11309		1.11508	1.11538		2.19071	2.17724		2.1971	2.17396		2.17017	2.16179		0.703895	0.687575
							1.10202	1.10232		1.13505	1.11357		1.11529	1.11393		2.18632	2.1764		2.19607	2.17262		2.17022	2.16179		0.703856	0.688168
							1.10281	1.1041		1.13494	1.11227		1.11552	1.11477		2.1889	2.17571		2.19446	2.1743		2.16866	2.16467		0.703379	0.68898
							1.10306	1.10331		1.13628	1.11156		1.1157	1.11545		2.18916	2.1737		2.19136	2.17198		2.17013	2.16335		0.702902	0.688761
							1.1031	1.1029		1.13487	1.11209		1.11535	1.115		2.18616	2.17927		2.19022	2.17082		2.16758	2.16285		0.703096	0.688839
							1.10256	1.10275		1.13401	1.11233		1.11525	1.11504		2.18727	2.17675		2.19127	2.17262		2.16973	2.16628		0.703714	0.688413
							1.10232	1.10399		1.13475	1.1125		1.11516	1.11411		2.19054	2.17724		2.19313	2.17016		2.17013	2.16517		0.703418	0.688516
							1.10246	1.10375		1.13483	1.11316		1.11598	1.11471		2.18843	2.17811		2.19434	2.17195		2.17046	2.16214		0.704359	0.688439
							1.10234	1.10192		1.13468	1.11187		1.11531	1.1151		2.19069	2.17686		2.19176	2.173		2.16986	2.16085		0.704024	0.688735
							1.10283	1.10274		1.13436	1.11237		1.11469	1.11464		2.19193	2.17904		2.19316	2.17167		2.16992	2.16451		0.704552	0.688194
							1.10301	1.10346		1.13456	1.11245		1.115	1.11516		2.18854	2.17863		2.19396	2.17088		2.17096	2.1612		0.705081	0.68813
							1.10308	1.10215		1.13548	1.11217		1.11512	1.11413		2.1884	2.1788		2.19102	2.17125		2.17061	2.1599		0.704488	0.689135
							1.10331	1.10196		1.13452	1.1125		1.11499	1.1139		2.19078	2.17945		2.19127	2.17521		2.16704	2.16172		0.70441	0.688864
							1.10323	1.10327		1.13462	1.11267		1.11461	1.11529		2.1905	2.1784		2.19593	2.17261		2.1679	2.16137		0.703869	0.689599
							1.10341	1.10335		1.13596	1.11358		1.11525	1.11525		2.1889	2.1784		2.19602	2.17039		2.16771	2.16192		0.703843	0.690231
							1.1023	1.10294		1.1347	1.11167		1.1158	1.11507		2.19118	2.17929		2.19573	2.17378		2.1658	2.16462		0.703908	0.68956
							1.10225	1.1013		1.1348	1.11175		1.11496	1.11476		2.19238	2.17695		2.19483	2.17517		2.16834	2.16475		0.704204	0.688942
							1.1017	1.1031		1.13561	1.11251		1.11446	1.11477		2.19491	2.17452		2.1942	2.17149		2.16962	2.16025		0.70481	0.68871
							1.10144	1.10312		1.13449	1.11246		1.11505	1.11539		2.19127	2.17404		2.19551	2.17209		2.16789	2.16086		0.704501	0.689805
							1.10285	1.10265		1.1343	1.11264		1.11559	1.11536		2.18997	2.17779		2.19241	2.16909		2.16829	2.16181		0.7053	0.690837
							1.10357	1.10362		1.13445	1.11277		1.11526	1.11402		2.1892	2.17591		2.19375	2.16945		2.16888	2.16347		0.705803	0.689999
							1.10299	1.10322		1.13568	1.11259		1.11495	1.11473		2.19096	2.17499		2.19307	2.17221		2.16799	2.16435		0.705558	0.689612
							1.10335	1.10221		1.13516	1.11175		1.1141	1.11518		2.19037	2.17662		2.19407	2.17347		2.16522	2.16329		0.704153	0.690605
							1.10399	1.10223		1.13426	1.11242		1.11561	1.11454		2.19249	2.17773		2.1946	2.17342		2.16562	2.16491		0.703908	0.690141
							1.10261	1.10247		1.13481	1.11255		1.11571	1.11483		2.19227	2.17853		2.19446	2.17105		2.16587	2.16289		0.704488	0.69005
							1.10281	1.10299		1.13443	1.11295		1.11562	1.11598		2.18837	2.17757		2.19447	2.17062		2.16685	2.16284		0.704346	0.689522
							1.1038	1.10312		1.13574	1.11134		1.11543	1.1155		2.19002	2.17749		2.1917	2.17194		2.16607	2.16311		0.703895	0.688658
							1.1026	1.10287		1.13458	1.11143		1.115	1.11513		2.19091	2.17731		2.19353	2.17218		2.16746	2.16437		0.703946	0.689612
							1.10217	1.10189		1.13441	1.11315		1.11508	1.11516		2.19528	2.17645		2.19271	2.17091		2.16574	2.16155		0.70365	0.690115
							1.10269	1.10321		1.13475	1.11162		1.11519	1.11508		2.19268	2.17679		2.1936	2.16863		2.16518	2.15946		0.704114	0.690514
							1.10331	1.10282		1.1353	1.11183		1.11604	1.11482		2.19081	2.17759		2.19628	2.17068		2.16521	2.15986		0.704153	0.690901
							1.10154	1.10316		1.13385	1.11242		1.1161	1.11419		2.19014	2.17952		2.19419	2.17216		2.16662	2.16214		0.704088	0.690953
							1.10265	1.10425		1.13476	1.11249		1.11494	1.1145		2.19174	2.17685		2.19621	2.17169		2.1656	2.16315		0.704475	0.690166
							1.10305	1.10395		1.13479	1.11197		1.11495	1.11396		2.19272	2.17677		2.19481	2.1698		2.16634	2.16298		0.704823	0.690192
							1.10114	1.10358		1.13503	1.11229		1.11469	1.11481		2.19053	2.17842		2.19591	2.17142		2.16834	2.16328		0.704978	0.689406
							1.10121	1.10348		1.13561	1.11259		1.11452	1.11527		2.18951	2.17686		2.1949	2.172		2.16834	2.16232		0.705094	0.689612
							1.1027	1.10354		1.13447	1.11225		1.11469	1.11535		2.18915	2.17828		2.19271	2.1699		2.16495	2.16227		0.705119	0.690128
							1.10331	1.10357		1.13314	1.11102		1.11313	1.11541		2.18872	2.17514		2.19625	2.1706		2.16484	2.1627		0.705223	0.689212
							1.10245	1.10325		1.13483	1.11058		1.11415	1.11468		2.18966	2.17734		2.19439	2.16972		2.1678	2.16123		0.705132	0.690437
							1.10264	1.10346		1.13635	1.11268		1.11428	1.11509		2.19059	2.17987		2.19396	2.17114		2.16503	2.16025		0.705223	0.690759
							1.10317	1.10175		1.13511	1.11223		1.11492	1.11602		2.19099	2.18023		2.19387	2.17194		2.16484	2.16267		0.70441	0.689625
							1.10228	1.10296		1.13445	1.11027		1.114	1.11479		2.18937	2.179		2.19255	2.16963		2.16667	2.1608		0.704011	0.690012
							1.10303	1.10316		1.13449	1.11115		1.11379	1.11456		2.1908	2.17626		2.19155	2.17078		2.16591	2.16059		0.703908	0.68978
							1.1026	1.10282		1.13487	1.11251		1.11393	1.11487		2.19216	2.17434		2.19276	2.17281		2.16355	2.16213		0.704024	0.690527
							1.10327	1.10343		1.13572	1.1125		1.11483	1.11601		2.19118	2.17356		2.19089	2.17137		2.16307	2.1617		0.704771	0.690914
							1.10361	1.10333		1.13489	1.11214		1.11479	1.11381		2.18835	2.17765		2.19094	2.17003		2.16539	2.15934		0.7049	0.690037
							1.1034	1.10238		1.13558	1.11138		1.11458	1.11362		2.18702	2.17829		2.19519	2.16948		2.16713	2.15952		0.705235	0.689676
							1.10341	1.10211		1.13452	1.11228		1.11501	1.11423		2.18982	2.17806		2.19468	2.16885		2.16464	2.1604		0.705235	0.688877
							1.10255	1.10211		1.13463	1.11233		1.11465	1.11388		2.19001	2.17877		2.19135	2.16932		2.16516	2.15846		0.705661	0.688723
							1.10233	1.10321		1.13508	1.11125		1.11424	1.114		2.1881	2.17796		2.19434	2.16868		2.16613	2.16002		0.705029	0.687356
							1.10217	1.1037		1.13574	1.11077		1.11381	1.11507		2.18957	2.17677		2.19131	2.16628		2.16803	2.16192		0.705042	0.68733
							1.10223	1.10234		1.13649	1.11146		1.11361	1.11509		2.19562	2.16941		2.18924	2.16837		2.16447	2.16177		0.705274	0.687098
							1.10313	1.10229		1.1346	1.11218		1.1137	1.115		2.19341	2.17547		2.19135	2.16826		2.16362	2.16161		0.705313	0.687885
							1.10281	1.1033		1.13454	1.11215		1.11447	1.11458		2.19263	2.17954		2.19423	2.16794		2.16593	2.15944		0.706022	0.687446
							1.10225	1.10235		1.13496	1.11167		1.11405	1.11507		2.19183	2.17631		2.19545	2.16816		2.16428	2.15973		0.705377	0.686441
							1.10316	1.10264		1.13588	1.11179		1.11383	1.11535		2.18943	2.17568		2.1941	2.16771		2.16396	2.16203		0.705455	0.687279
							1.10221	1.10404		1.13628	1.11269		1.11415	1.11431		2.19134	2.1735		2.19271	2.1706		2.16352	2.16264		0.706383	0.688387
							1.10183	1.10312		1.13569	1.11254		1.11405	1.1149		2.1883	2.17376		2.19161	2.16973		2.1638	2.16258		0.705364	0.687923
							1.1009	1.10239		1.1355	1.11325		1.11349	1.11498		2.18972	2.17791		2.1914	2.16856		2.16368	2.16169		0.704114	0.687537
							1.10134	1.10279		1.13505	1.11317		1.11505	1.1138		2.19198	2.1755		2.19352	2.17002		2.1627	2.16129		0.704514	0.687434
							1.10148	1.10223		1.13526	1.11211		1.11553	1.11369		2.19062	2.17619		2.19401	2.16743		2.162	2.15895		0.703792	0.687098
							1.10171	1.10243		1.13427	1.11272		1.11401	1.11531		2.18992	2.17783		2.19265	2.1706		2.16539	2.16012		0.70481	0.686609
							1.10237	1.1023		1.1344	1.11267		1.11421	1.11619		2.19133	2.17835		2.19223	2.17171		2.16542	2.16061		0.704294	0.686957
							1.10134	1.10318		1.13533	1.11138		1.11501	1.11513		2.19372	2.17659		2.1926	2.16592		2.16449	2.16182		0.705068	0.686248
							1.10176	1.10331		1.13558	1.11095		1.11397	1.11518		2.19514	2.17774		2.19455	2.16619		2.16208	2.16127		0.706318	0.686119
							1.10245	1.10219		1.13468	1.11066		1.11495	1.11501		2.19347	2.17894		2.19403	2.16788		2.16435	2.16118		0.705055	0.687047
							1.10198	1.10269		1.13526	1.11113		1.11558	1.11501		2.19098	2.17614		2.19523	2.16717		2.16335	2.16098		0.704501	0.686312
							1.10208	1.1034		1.13599	1.11232		1.11513	1.11463		2.19244	2.17345		2.19518	2.16723		2.16487	2.15811		0.705029	0.685887
							1.10102	1.1029		1.13574	1.11312		1.11442	1.11431		2.18988	2.17697		2.19488	2.17035		2.1624	2.16017		0.70441	0.68675
							1.10108	1.10166		1.13497	1.11153		1.11474	1.1139		2.19059	2.17807		2.19433	2.16999		2.16059	2.16154		0.705261	0.686119
							1.10267	1.103		1.13565	1.11201		1.11512	1.11362		2.19127	2.17623		2.19508	2.16946		2.1657	2.15925		0.705687	0.687421
							1.10202	1.10343		1.13485	1.1125		1.11419	1.11389		2.19085	2.17613		2.19361	2.17016		2.1639	2.15857		0.706189	0.686531
							1.10175	1.10272		1.13576	1.11125		1.11447	1.11378		2.1913	2.17627		2.19571	2.16522		2.16212	2.15875		0.705403	0.686016
							1.10138	1.10354		1.13502	1.11124		1.11494	1.11384		2.18934	2.17734		2.19344	2.16655		2.16312	2.16041		0.706563	0.686931
							1.10185	1.10235		1.13627	1.11235		1.11473	1.11379		2.19091	2.18032		2.19102	2.16799		2.16806	2.15945		0.70646	0.686157
							1.10214	1.10317		1.13639	1.11276		1.1149	1.11355		2.19143	2.17902		2.19376	2.16677		2.16565	2.15933		0.707672	0.685577
							1.10181	1.10344		1.13493	1.11125		1.1149	1.11481		2.19264	2.17717		2.19216	2.16786		2.16477	2.15903		0.707814	0.686119
							1.10185	1.10104		1.13608	1.1116		1.11496	1.11483		2.19354	2.17957		2.19481	2.16823		2.16482	2.15914		0.708626	0.685203
							1.10206	1.10223		1.13578	1.11155		1.1158	1.11483		2.19233	2.17967		2.1939	2.16737		2.164	2.15849		0.708058	0.68483
							1.10096	1.10431		1.13699	1.11155		1.11464	1.11428		2.19244	2.17865		2.19197	2.16754		2.16508	2.15788		0.706885	0.685642
							1.10206	1.10272		1.13568	1.11253		1.11521	1.11397		2.19278	2.17935		2.19008	2.1691		2.16457	2.15813		0.707427	0.68559
							1.10104	1.102		1.1346	1.11188		1.11527	1.11381		2.19082	2.18211		2.19281	2.16629		2.16402	2.16011		0.707453	0.685423
							1.10149	1.1034		1.13652	1.11207		1.11491	1.11474		2.19095	2.1801		2.19311	2.16662		2.16377	2.16026		0.707465	0.685745
							1.10169	1.1043		1.13505	1.11289		1.11529	1.11402		2.19283	2.17916		2.19325	2.1687		2.16549	2.15731		0.707659	0.685809
							1.10134	1.1017		1.13436	1.11151		1.11505	1.11378		2.19328	2.17904		2.19381	2.17102		2.167	2.15861		0.707556	0.685771
							1.10294	1.10192		1.13432	1.11246		1.11486	1.11464		2.19135	2.18094		2.19468	2.16843		2.16649	2.16081		0.707672	0.685526
							1.10144	1.1033		1.13499	1.11267		1.11545	1.11387		2.19135	2.18047		2.19368	2.16944		2.16786	2.15862		0.706602	0.685848
							1.10073	1.10314		1.13546	1.11323		1.11518	1.11438		2.19108	2.17904		2.19398	2.16881		2.16642	2.15501		0.706434	0.685861
							1.10156	1.10371		1.13511	1.11223		1.11512	1.11512		2.19258	2.17636		2.19392	2.16566		2.16569	2.15889		0.706434	0.685874
							1.10207	1.10275		1.13552	1.11255		1.11519	1.11393		2.1926	2.17787		2.19437	2.16952		2.16695	2.15848		0.706447	0.684804
							1.10189	1.10219		1.13449	1.11302		1.1138	1.11375		2.19261	2.17802		2.19474	2.16922		2.16909	2.15802		0.706447	0.685307
							1.10094	1.10273		1.13426	1.11237		1.11449	1.11463		2.19277	2.17753		2.19223	2.16607		2.1657	2.15873		0.706692	0.685771
							1.10193	1.10317		1.13508	1.11204		1.11376	1.1142		2.19439	2.17979		2.19304	2.16561		2.16516	2.1598		0.707427	0.685835
							1.10098	1.10371		1.13514	1.11289		1.11536	1.11423		2.19467	2.17876		2.19455	2.16663		2.1674	2.16026		0.707942	0.685822
							1.10136	1.10336		1.13521	1.11188		1.11392	1.11496		2.18894	2.17652		2.192	2.16915		2.16705	2.15915		0.707594	0.685139
							1.10193	1.10363		1.13561	1.11242		1.1142	1.11449		2.19073	2.17721		2.19464	2.16899		2.16602	2.15833		0.707465	0.685603
							1.10116	1.10327		1.13588	1.11161		1.11558	1.11476		2.19295	2.17962		2.19348	2.16729		2.16643	2.15604		0.708303	0.685513
							1.10228	1.10379		1.13515	1.11186		1.11611	1.11446		2.19363	2.17578		2.1938	2.16601		2.1645	2.15459		0.709128	0.684649
							1.10214	1.10314		1.13333	1.11153		1.1159	1.11567		2.19158	2.17394		2.19594	2.16928		2.16489	2.15798		0.708432	0.684817
							1.10123	1.10376		1.13457	1.11231		1.11425	1.11467		2.18988	2.176		2.19136	2.16701		2.16588	2.15893		0.707014	0.684739
							1.10134	1.10404		1.13471	1.11248		1.11392	1.1137		2.19032	2.17734		2.19407	2.1667		2.16775	2.15831		0.707633	0.685655
							1.10145	1.1025		1.13523	1.11259		1.11566	1.1138		2.19256	2.17734		2.1968	2.17048		2.16829	2.16275		0.707105	0.685319
							1.10172	1.10246		1.13555	1.11257		1.11572	1.11474		2.19349	2.17702		2.19443	2.16905		2.16748	2.15995		0.705609	0.684701
							1.10139	1.10297		1.13576	1.11231		1.11436	1.11436		2.1954	2.17639		2.19383	2.16512		2.17232	2.15755		0.706447	0.685307
							1.10201	1.10397		1.13566	1.11143		1.11429	1.11344		2.19403	2.17762		2.19414	2.1653		2.16703	2.15903		0.705919	0.684507
							1.10169	1.10303		1.13532	1.11237		1.11538	1.11519		2.19414	2.17922		2.19474	2.16729		2.16469	2.15744		0.706215	0.684688
							1.10118	1.1034		1.13559	1.11204		1.11469	1.11495		2.19378	2.1797		2.19608	2.16945		2.16665	2.15991		0.706537	0.685667
							1.10215	1.10317		1.13483	1.1132		1.11539	1.11257		2.19102	2.17521		2.19193	2.16605		2.16999	2.15875		0.707543	0.68568
							1.10148	1.10355		1.13512	1.11161		1.11451	1.1144		2.19367	2.17717		2.192	2.16472		2.16994	2.15934		0.70695	0.685616
							1.10085	1.10321		1.13582	1.11272		1.11456	1.11487		2.19362	2.17694		2.19202	2.16757		2.16975	2.15967		0.706357	0.685023
							1.10087	1.10225		1.13586	1.11264		1.11503	1.11403		2.1924	2.17684		2.1914	2.16977		2.16939	2.1592		0.706408	0.684714
							1.10181	1.10297		1.13588	1.11248		1.11507	1.11353		2.19353	2.17465		2.19189	2.16713		2.16636	2.15861		0.707221	0.684984
							1.10203	1.10404		1.13573	1.11269		1.11504	1.11503		2.19343	2.17571		2.19289	2.16498		2.16709	2.15788		0.707066	0.684868
							1.10147	1.10433		1.13554	1.11248		1.11531	1.11464		2.19035	2.17706		2.19543	2.16754		2.16823	2.15906		0.706563	0.684662
							1.10111	1.10232		1.13505	1.11258		1.1151	1.11345		2.19009	2.17736		2.19439	2.16566		2.16985	2.15928		0.707053	0.685384
							1.10113	1.10316		1.13551	1.11249		1.11543	1.11416		2.19063	2.17637		2.19249	2.16445		2.17079	2.158		0.706563	0.684417
							1.10099	1.1026		1.13551	1.1116		1.11428	1.1151		2.19439	2.17707		2.1934	2.16307		2.17042	2.15902		0.707491	0.68461
							1.10197	1.10264		1.13462	1.11213		1.11469	1.11474		2.19444	2.17605		2.19452	2.16321		2.16709	2.15796		0.707156	0.684546
							1.10094	1.10252		1.13512	1.11267		1.11554	1.11383		2.19231	2.17679		2.19261	2.16668		2.16685	2.15567		0.706537	0.685448
							1.10105	1.1023		1.13475	1.11246		1.11465	1.11406		2.19341	2.17535		2.1955	2.16726		2.17012	2.15545		0.706692	0.685822
							1.10212	1.10354		1.13456	1.11272		1.11496	1.11464		2.19185	2.17944		2.19679	2.16731		2.1715	2.15662		0.707117	0.685513
							1.1026	1.10411		1.13572	1.11272		1.11544	1.11371		2.19312	2.179		2.19232	2.16681		2.16691	2.15885		0.707556	0.684907
							1.10143	1.1025		1.13525	1.1125		1.11508	1.11471		2.19207	2.17743		2.19133	2.16823		2.16668	2.15553		0.707246	0.685075
							1.10102	1.10214		1.13432	1.11135		1.11498	1.11472		2.19339	2.17552		2.19148	2.17006		2.16872	2.15602		0.707685	0.685423
							1.10177	1.10259		1.13461	1.11126		1.1139	1.11442		2.19354	2.17483		2.19149	2.16759		2.16825	2.15777		0.707762	0.685023
							1.10091	1.1029		1.1351	1.11143		1.11445	1.11385		2.19316	2.17514		2.19305	2.16431		2.1685	2.15771		0.707491	0.685062
							1.10153	1.10267		1.13534	1.11228		1.1141	1.11356		2.19406	2.17792		2.19344	2.16565		2.17102	2.15669		0.706602	0.685036
							1.10114	1.10211		1.13435	1.11263		1.114	1.11421		2.19487	2.17797		2.19531	2.16567		2.1682	2.1572		0.707053	0.685887
							1.10091	1.10346		1.13535	1.11251		1.11403	1.11496		2.19343	2.17579		2.19626	2.16701		2.16913	2.15831		0.707014	0.685951
							1.10065	1.10368		1.1344	1.11268		1.11398	1.1141		2.19316	2.17581		2.19505	2.16701		2.16977	2.15762		0.70713	0.685784
							1.1013	1.10349		1.13489	1.11375		1.11473	1.114		2.19527	2.17729		2.19435	2.16816		2.1683	2.15553		0.707066	0.685719
							1.10255	1.10267		1.13584	1.11392		1.1151	1.11394		2.19521	2.17935		2.19512	2.16637		2.16836	2.15822		0.707659	0.685655
							1.10071	1.10175		1.13462	1.11269		1.11471	1.11378		2.19463	2.17361		2.195	2.16547		2.16819	2.16124		0.707401	0.685371
							1.10092	1.10242		1.13537	1.11225		1.11389	1.11387		2.19082	2.17418		2.19459	2.1645		2.16807	2.16133		0.706872	0.68599
							1.10125	1.10215		1.13516	1.11347		1.11501	1.11405		2.19109	2.17715		2.19274	2.16313		2.1678	2.15799		0.707891	0.686093
							1.10104	1.10325		1.1353	1.11343		1.11434	1.11381		2.19599	2.1792		2.19363	2.16873		2.16859	2.15779		0.707646	0.685796
							1.10118	1.10363		1.13483	1.11317		1.11407	1.11379		2.19598	2.17809		2.19515	2.16794		2.17008	2.15862		0.706537	0.685771
							1.10174	1.1031		1.13447	1.11293		1.1138	1.11388		2.19402	2.17449		2.19686	2.16587		2.16847	2.15585		0.706473	0.686222
							1.10166	1.10349		1.13542	1.11251		1.11407	1.11413		2.19081	2.17538		2.19534	2.16449		2.16672	2.15833		0.706447	0.686119
							1.10094	1.10322		1.13521	1.11153		1.11464	1.11373		2.19156	2.17797		2.1941	2.16542		2.16592	2.16009		0.706731	0.685848
							1.10134	1.10221		1.13525	1.11355		1.11394	1.11379		2.19344	2.17739		2.19898	2.1674		2.16589	2.15826		0.707543	0.686299
							1.10172	1.10277		1.13556	1.11335		1.11348	1.11516		2.19139	2.17493		2.199	2.16596		2.1675	2.15956		0.706628	0.686957
							1.10221	1.10344		1.13503	1.11093		1.11428	1.11402		2.19427	2.17699		2.19579	2.16169		2.16839	2.15842		0.706885	0.686944
							1.10194	1.10251		1.13523	1.11161		1.11472	1.11313		2.19447	2.17679		2.19769	2.16752		2.17039	2.1578		0.707491	0.686583
							1.10089	1.10172		1.1344	1.11248		1.11505	1.11409		2.19292	2.17378		2.19543	2.16771		2.16628	2.15838		0.706885	0.686802
							1.1009	1.10245		1.134	1.11285		1.11449	1.11496		2.1926	2.17407		2.19389	2.16277		2.16633	2.1611		0.70771	0.687176
							1.10169	1.10232		1.13323	1.11356		1.11355	1.11492		2.19371	2.17386		2.19563	2.16584		2.16811	2.16182		0.708522	0.688117
							1.10208	1.10228		1.13478	1.11204		1.11379	1.11418		2.19494	2.17606		2.19541	2.16681		2.16841	2.15946		0.708071	0.68764
							1.10217	1.10278		1.13461	1.11291		1.11352	1.11467		2.19274	2.17922		2.19399	2.16362		2.1661	2.15648		0.707182	0.687537
							1.10149	1.10283		1.13327	1.11336		1.11356	1.11415		2.1914	2.17599		2.19383	2.16633		2.16667	2.15762		0.706615	0.68724
							1.10107	1.10348		1.13496	1.11275		1.11473	1.11392		2.19256	2.17628		2.19353	2.16386		2.16737	2.15896		0.707001	0.687111
							1.10201	1.10346		1.13485	1.1129		1.11485	1.11416		2.19211	2.17771		2.19343	2.16508		2.17051	2.15971		0.707633	0.687769
							1.10109	1.1034		1.13354	1.11278		1.11402	1.1141		2.19496	2.17667		2.19505	2.16116		2.16783	2.15963		0.707672	0.688181
							1.10103	1.10317		1.13346	1.11349		1.11383	1.11276		2.19372	2.1743		2.19523	2.16393		2.1652	2.16054		0.707414	0.688426
							1.10217	1.10252		1.13349	1.11249		1.11309	1.11384		2.19325	2.17425		2.19544	2.16476		2.16783	2.15985		0.70771	0.68898
							1.10116	1.10304		1.13502	1.11296		1.11338	1.115		2.19595	2.17444		2.19368	2.16397		2.16902	2.16083		0.707285	0.689148
							1.10094	1.10207		1.13528	1.11363		1.1144	1.11477		2.19501	2.17642		2.19264	2.16105		2.16796	2.16165		0.707272	0.688658
							1.10102	1.10305		1.13448	1.11334		1.1151	1.114		2.19454	2.17668		2.19376	2.16112		2.17003	2.16159		0.706808	0.689019
							1.10161	1.10447		1.1346	1.11271		1.11507	1.1138		2.19657	2.17421		2.19399	2.164		2.16824	2.16065		0.706782	0.68996
							1.10217	1.10297		1.13572	1.11281		1.1145	1.11329		2.19455	2.17555		2.1917	2.16508		2.16529	2.1594		0.706499	0.689741
							1.10193	1.10254		1.1346	1.11275		1.11407	1.11503		2.19264	2.17797		2.19272	2.16337		2.16758	2.15962		0.706744	0.688787
							1.10118	1.10325		1.13478	1.11351		1.11483	1.11534		2.19232	2.17613		2.19393	2.1638		2.16759	2.16086		0.707685	0.689135
							1.10162	1.10332		1.13457	1.11223		1.11548	1.11458		2.19205	2.17499		2.19393	2.16194		2.16606	2.15947		0.707762	0.689702
							1.10175	1.10353		1.13457	1.1119		1.11501	1.11491		2.19536	2.17592		2.19268	2.16129		2.16853	2.1595		0.70811	0.689676
							1.10089	1.10346		1.13515	1.11366		1.11525	1.11423		2.19603	2.1741		2.19283	2.16459		2.17003	2.16246		0.707337	0.689625
							1.10157	1.10417		1.13454	1.11357		1.11504	1.11483		2.1921	2.17664		2.19261	2.16364		2.16676	2.16286		0.70713	0.689728
							1.10254	1.10383		1.13452	1.11276		1.11556	1.11461		2.19254	2.17729		2.19287	2.16101		2.16746	2.16246		0.707156	0.689702
							1.101	1.10317		1.13454	1.11228		1.11467	1.11418		2.19513	2.17517		2.19457	2.16203		2.17053	2.16358		0.706589	0.689702
							1.10206	1.10287		1.13408	1.11257		1.11441	1.11499		2.19402	2.17641		2.19232	2.16261		2.16678	2.16242		0.706563	0.689754
							1.10175	1.10337		1.1351	1.11384		1.11407	1.11509		2.19326	2.17568		2.19548	2.16215		2.16914	2.15951		0.706847	0.689973
							1.10127	1.10375		1.13418	1.11387		1.11378	1.11472		2.19258	2.17521		2.19662	2.16245		2.16803	2.16342		0.706808	0.690437
							1.10076	1.1035		1.13364	1.11316		1.11388	1.11472		2.19124	2.1748		2.19506	2.16328		2.16286	2.16244		0.707659	0.689921
							1.10073	1.10268		1.1344	1.1125		1.11329	1.11516		2.1918	2.17819		2.1957	2.16079		2.16731	2.16493		0.706692	0.689805
							1.10228	1.10352		1.13474	1.11272		1.11414	1.11509		2.19111	2.17578		2.19666	2.16342		2.16547	2.16698		0.706615	0.69005
							1.10206	1.10366		1.13493	1.11379		1.11379	1.11518		2.18952	2.17614		2.19508	2.16326		2.16531	2.16241		0.70695	0.689586
							1.10129	1.10278		1.1353	1.11389		1.11403	1.11501		2.19411	2.1765		2.19439	2.16507		2.16732	2.16025		0.706473	0.68978
							1.1026	1.10225		1.13484	1.11277		1.11576	1.11458		2.19581	2.17773		2.19669	2.16574		2.17037	2.16414		0.706795	0.689728
							1.10278	1.10247		1.13343	1.11329		1.11438	1.11461		2.18964	2.17641		2.19354	2.16222		2.16882	2.16276		0.707001	0.689651
							1.10174	1.10197		1.1349	1.11454		1.11338	1.11504		2.1901	2.17436		2.1908	2.16414		2.16761	2.16438		0.707697	0.689174
							1.10279	1.10206		1.13555	1.113		1.11407	1.11479		2.19228	2.1728		2.19408	2.16578		2.16746	2.16103		0.706989	0.689664
							1.10134	1.10229		1.13474	1.11414		1.11363	1.11501		2.19195	2.17749		2.19491	2.16481		2.16918	2.15971		0.70704	0.689883
							1.09973	1.10328		1.13468	1.11299		1.11459	1.11486		2.19121	2.17787		2.19229	2.16148		2.16565	2.16204		0.707504	0.689805
							1.10074	1.10242		1.13394	1.11264		1.11487	1.11553		2.19457	2.17628		2.19517	2.1584		2.16743	2.16132		0.70753	0.689071
							1.10139	1.10341		1.13343	1.11415		1.11427	1.11512		2.19479	2.17775		2.1937	2.1612		2.1687	2.16132		0.706782	0.689805
							1.10111	1.10265		1.13539	1.11307		1.1139	1.11431		2.19175	2.17738		2.19396	2.16308		2.16709	2.15985		0.706434	0.690334
							1.10189	1.10275		1.13451	1.11255		1.11376	1.11539		2.19318	2.17525		2.19228	2.16152		2.16816	2.16121		0.706653	0.689264
							1.10272	1.1031		1.1339	1.11345		1.11363	1.1163		2.19322	2.17605		2.19419	2.16351		2.16828	2.16502		0.706473	0.689625
							1.1022	1.10325		1.13492	1.11501		1.11351	1.11519		2.19522	2.17725		2.19624	2.16119		2.16845	2.16235		0.706937	0.689805
							1.1021	1.1031		1.13479	1.11316		1.11366	1.11384		2.19456	2.17694		2.19272	2.1608		2.16718	2.1629		0.706408	0.689277
							1.10134	1.10294		1.13468	1.11326		1.11432	1.11436		2.19365	2.17356		2.19232	2.16341		2.16581	2.16209		0.706615	0.689715
							1.10203	1.10323		1.1344	1.11413		1.11397	1.11469		2.19417	2.17435		2.19417	2.16375		2.16685	2.16181		0.707556	0.689805
							1.1029	1.10341		1.13512	1.11294		1.11365	1.11379		2.19528	2.17568		2.19278	2.16239		2.16718	2.16218		0.707143	0.689638
							1.10223	1.1026		1.13448	1.11303		1.1138	1.11473		2.1941	2.17492		2.19344	2.16427		2.16737	2.1641		0.707014	0.689702
							1.10207	1.10367		1.13368	1.11316		1.1142	1.11485		2.19512	2.17434		2.19356	2.16362		2.16954	2.15941		0.706782	0.689071
							1.1022	1.10353		1.13391	1.11357		1.11378	1.11501		2.19272	2.17584		2.19283	2.16414		2.17043	2.16123		0.706447	0.689045
							1.10214	1.10376		1.13443	1.11387		1.1137	1.11397		2.19362	2.17642		2.19488	2.16638		2.16737	2.16522		0.706421	0.688542
							1.10208	1.10312		1.13427	1.11387		1.11482	1.11329		2.19519	2.17226		2.19338	2.16512		2.16647	2.16279		0.706615	0.688503
							1.10091	1.10265		1.13416	1.11369		1.11387	1.11451		2.19625	2.17284		2.19399	2.16334		2.16676	2.16388		0.70695	0.687988
							1.10194	1.1037		1.13472	1.1132		1.11312	1.1145		2.19481	2.17675		2.19577	2.16497		2.1677	2.16301		0.706473	0.687524
							1.10221	1.1027		1.13445	1.11383		1.11384	1.1138		2.19215	2.17399		2.19276	2.16632		2.16476	2.16181		0.707311	0.688929
							1.10149	1.10245		1.13447	1.11322		1.11375	1.11495		2.19419	2.17493		2.19537	2.16821		2.16665	2.16177		0.707079	0.688271
							1.10158	1.10447		1.13493	1.11363		1.11436	1.11398		2.1916	2.17407		2.19402	2.1695		2.17022	2.16103		0.706499	0.68813
							1.10156	1.10269		1.13438	1.11318		1.11487	1.11371		2.19207	2.17582		2.1924	2.16812		2.16945	2.16449		0.706396	0.688413
							1.10161	1.10248		1.13358	1.11325		1.11409	1.11454		2.19392	2.17506		2.19338	2.16722		2.16704	2.16295		0.706628	0.68987
							1.10294	1.1022		1.13346	1.11342		1.11373	1.11516		2.19403	2.17173		2.19406	2.16801		2.16655	2.15818		0.707388	0.689122
							1.10169	1.10305		1.134	1.11307		1.11363	1.11468		2.19246	2.17369		2.19273	2.16798		2.16807	2.16025		0.707594	0.689406
							1.10143	1.10264		1.13456	1.11358		1.11282	1.11385		2.1926	2.17457		2.19229	2.16553		2.16887	2.16049		0.706937	0.689406
							1.10331	1.10346		1.13421	1.11265		1.11339	1.11428		2.193	2.17311		2.19381	2.16606		2.16624	2.16152		0.707117	0.688439
							1.10232	1.10332		1.13378	1.11155		1.11291	1.11504		2.19332	2.17232		2.1936	2.16803		2.16433	2.16334		0.706666	0.689316
							1.10202	1.10352		1.13447	1.11227		1.11425	1.11498		2.19653	2.17338		2.19105	2.1677		2.16418	2.16618		0.706512	0.689264
							1.10288	1.10353		1.1341	1.1125		1.11388	1.11495		2.19157	2.17387		2.193	2.16451		2.16432	2.16429		0.707517	0.688748
							1.10094	1.10371		1.13474	1.11317		1.11392	1.11464		2.19285	2.17182		2.19558	2.16493		2.16581	2.16231		0.707581	0.688181
							1.1021	1.102		1.13426	1.11318		1.11459	1.11405		2.19621	2.1743		2.19175	2.16712		2.1663	2.16316		0.707375	0.688349
							1.10285	1.10252		1.13362	1.11311		1.11358	1.11473		2.1939	2.1748		2.19294	2.16807		2.16645	2.16022		0.707556	0.688452
							1.10169	1.10297		1.1341	1.11398		1.1146	1.11544		2.19219	2.17596		2.19648	2.16691		2.16551	2.16223		0.707749	0.688297
							1.10208	1.10282		1.13461	1.11334		1.11481	1.11514		2.19457	2.17475		2.19372	2.16497		2.1674	2.16342		0.707569	0.688362
							1.10085	1.10411		1.1347	1.11195		1.11376	1.11479		2.19607	2.17671		2.19367	2.16578		2.16691	2.1599		0.706357	0.688387
							1.10193	1.10275		1.13434	1.11236		1.11381	1.11495		2.19602	2.17546		2.19366	2.16714		2.16746	2.16021		0.706628	0.688607
							1.10297	1.10116		1.13576	1.11262		1.11378	1.1151		2.19855	2.1731		2.19368	2.16587		2.16801	2.16419		0.707208	0.689419
							1.1026	1.10252		1.13617	1.11255		1.11418	1.11501		2.19821	2.17512		2.19557	2.16602		2.1623	2.16199		0.707556	0.689135
							1.10286	1.10325		1.13447	1.11233		1.11485	1.11556		2.19613	2.17253		2.19508	2.1683		2.16759	2.16241		0.707324	0.687923
							1.10135	1.10163		1.13456	1.11225		1.11508	1.11541		2.19683	2.17437		2.19554	2.16713		2.16763	2.16388		0.706628	0.687163
							1.10096	1.10272		1.13501	1.11259		1.11385	1.11499		2.1942	2.17521		2.19331	2.16691		2.16348	2.16407		0.707079	0.688168
							1.10228	1.10294		1.13478	1.11281		1.11381	1.11505		2.19197	2.17535		2.19491	2.16614		2.16587	2.16508		0.706679	0.688336
							1.10167	1.10314		1.13579	1.1128		1.1144	1.11512		2.19242	2.17579		2.19439	2.16669		2.16817	2.1636		0.706434	0.68831
							1.10045	1.10296		1.13441	1.11218		1.11413	1.1155		2.19526	2.17449		2.19289	2.16663		2.16544	2.16276		0.706576	0.688568
							1.10102	1.10241		1.13514	1.11199		1.11474	1.11638		2.1963	2.17302		2.19294	2.1664		2.16513	2.16004		0.70606	0.689341
							1.10229	1.10223		1.13547	1.1125		1.11501	1.11504		2.195	2.16994		2.19509	2.16083		2.16513	2.16315		0.70793	0.688632
							1.10275	1.10269		1.13451	1.113		1.11425	1.1142		2.19591	2.17167		2.19383	2.16758		2.16613	2.16459		0.707259	0.689045
							1.10122	1.10272		1.13466	1.1128		1.11393	1.1157		2.19553	2.17682		2.19269	2.16976		2.16703	2.16333		0.706331	0.688491
							1.10215	1.10216		1.13543	1.11251		1.11351	1.11553		2.1963	2.17477		2.19197	2.16741		2.16775	2.16227		0.706022	0.688233
							1.1034	1.10119		1.13443	1.11315		1.11427	1.11389		2.19621	2.17686		2.19255	2.16518		2.16341	2.16502		0.705519	0.688658
							1.10295	1.10223		1.13457	1.1141		1.11416	1.11516		2.19399	2.17444		2.19548	2.16957		2.16386	2.16417		0.705828	0.688323
							1.10207	1.10225		1.13555	1.11338		1.11423	1.1163		2.19113	2.17397		2.19322	2.16953		2.16378	2.16575		0.706602	0.688155
							1.10098	1.10256		1.134	1.11258		1.1145	1.11483		2.19255	2.17396		2.19236	2.16792		2.16549	2.16802		0.706344	0.68822
							1.10121	1.10247		1.13418	1.11186		1.11442	1.11384		2.19644	2.17324		2.1935	2.16774		2.16584	2.16618		0.706872	0.68706
							1.10217	1.10281		1.13434	1.11296		1.11503	1.11499		2.19341	2.17427		2.19323	2.16629		2.16797	2.1608		0.707672	0.687279
							1.1013	1.10295		1.13404	1.11267		1.11446	1.11519		2.19254	2.1738		2.1939	2.16598		2.16507	2.16266		0.707298	0.687266
							1.1021	1.1019		1.13487	1.11249		1.11383	1.11401		2.19287	2.17597		2.19407	2.16701		2.16382	2.16649		0.706834	0.687266
							1.102	1.10234		1.13525	1.11218		1.11325	1.11548		2.19339	2.17528		2.19517	2.16484		2.16364	2.16378		0.706086	0.687704
							1.10211	1.10296		1.13572	1.11265		1.11415	1.11601		2.19372	2.17416		2.19472	2.16521		2.16516	2.16538		0.705416	0.686995
							1.10221	1.10263		1.13593	1.11303		1.11478	1.11407		2.19286	2.17251		2.19526	2.16498		2.16557	2.1625		0.706254	0.687163
							1.10175	1.10139		1.13556	1.11188		1.11379	1.11536		2.19298	2.17477		2.19473	2.16284		2.16489	2.15977		0.70646	0.687782
							1.10239	1.10169		1.13569	1.11214		1.11438	1.11596		2.19281	2.17467		2.19432	2.16553		2.16356	2.16384		0.706396	0.688465
							1.10196	1.10172		1.1353	1.11309		1.11383	1.11469		2.19216	2.17671		2.1924	2.16619		2.16306	2.16355		0.705867	0.687369
							1.10205	1.10261		1.13475	1.11336		1.11485	1.11494		2.19388	2.17383		2.19242	2.16642		2.16382	2.16227		0.70521	0.686312
							1.10165	1.10313		1.13546	1.11304		1.11531	1.11441		2.19308	2.1732		2.19292	2.16703		2.16317	2.1624		0.705235	0.687073
							1.10136	1.10243		1.1357	1.11251		1.11494	1.11512		2.19238	2.17222		2.19307	2.16375		2.16466	2.16239		0.705841	0.687395
							1.1025	1.10126		1.13685	1.11263		1.11543	1.11446		2.19198	2.17309		2.19658	2.16645		2.16503	2.16409		0.706872	0.687537
							1.10322	1.1022		1.13554	1.1125		1.11612	1.11415		2.196	2.17367		2.19655	2.16739		2.16137	2.16435		0.706421	0.687085
							1.10217	1.1033		1.13431	1.11232		1.11458	1.11588		2.19357	2.17294		2.19347	2.16743		2.16423	2.16154		0.705429	0.687872
							1.10216	1.10282		1.13507	1.11236		1.11492	1.11486		2.19037	2.17494		2.19269	2.16786		2.16667	2.16115		0.70579	0.68791
							1.1016	1.10206		1.13569	1.11265		1.11459	1.1138		2.19218	2.17597		2.19541	2.16692		2.16454	2.16348		0.705403	0.687653
							1.10214	1.10237		1.13493	1.11296		1.11402	1.11433		2.1946	2.174		2.1964	2.16609		2.16315	2.16208		0.705854	0.688284
							1.10223	1.1022		1.13577	1.11255		1.11313	1.11614		2.19344	2.17387		2.1953	2.16625		2.16426	2.16279		0.705944	0.687343
							1.10216	1.10261		1.13565	1.11339		1.11385	1.11574		2.19211	2.17234		2.19305	2.16513		2.1649	2.16321		0.705326	0.68755
							1.10214	1.10243		1.13619	1.11255		1.11419	1.11472		2.19129	2.17204		2.1917	2.16342		2.16689	2.16357		0.704978	0.687137
							1.1022	1.1016		1.13568	1.11186		1.11481	1.11428		2.19258	2.17272		2.19174	2.16887		2.16457	2.16521		0.706176	0.687601
							1.10248	1.10229		1.13582	1.11254		1.11532	1.11459		2.19376	2.17489		2.19296	2.1664		2.16504	2.16245		0.705326	0.687472
							1.10208	1.10339		1.13548	1.11211		1.11507	1.11496		2.19484	2.17194		2.19729	2.16355		2.16598	2.16078		0.705339	0.687124
							1.10211	1.10344		1.13506	1.11311		1.11383	1.11503		2.19289	2.17323		2.19394	2.16717		2.16379	2.16235		0.705687	0.688246
							1.10113	1.10349		1.1356	1.11225		1.11414	1.1145		2.19164	2.17102		2.19308	2.167		2.16294	2.16344		0.706267	0.6884
							1.10013	1.10285		1.13451	1.11224		1.11531	1.1139		2.19099	2.17254		2.19514	2.16642		2.16431	2.16084		0.706305	0.688529
							1.10256	1.10103		1.1353	1.11388		1.11583	1.1139		2.19327	2.17279		2.19457	2.16596		2.16609	2.16079		0.706099	0.688207
							1.10148	1.10177		1.13663	1.11224		1.11494	1.11397		2.19308	2.17468		2.19539	2.16946		2.16357	2.16605		0.705081	0.688271
							1.10147	1.10335		1.13566	1.11213		1.11394	1.11487		2.18863	2.17529		2.19607	2.16637		2.16437	2.16632		0.705583	0.688465
							1.1021	1.10272		1.13564	1.11318		1.11464	1.11576		2.1918	2.17591		2.19167	2.16714		2.16518	2.16288		0.705197	0.688942
							1.10192	1.10314		1.13613	1.11269		1.11491	1.11507		2.19116	2.17542		2.19263	2.1681		2.16529	2.16272		0.704037	0.689109
							1.10179	1.10296		1.13586	1.11331		1.11369	1.11509		2.19053	2.1738		2.19834	2.16593		2.16276	2.16141		0.704178	0.688658
							1.10227	1.10224		1.13603	1.11263		1.11343	1.11513		2.19233	2.17657		2.19915	2.16529		2.16062	2.16253		0.704526	0.689109
							1.1017	1.1022		1.13578	1.11255		1.11394	1.11574		2.19109	2.17458		2.1969	2.16975		2.16195	2.16377		0.704836	0.689303
							1.1021	1.10147		1.13703	1.11242		1.11396	1.11507		2.19042	2.17457		2.19338	2.16655		2.16382	2.16411		0.704926	0.68822
							1.10288	1.10144		1.13584	1.11253		1.11402	1.11499		2.19148	2.17597		2.19611	2.16667		2.16358	2.16355		0.705081	0.688387
							1.10239	1.10256		1.1356	1.11329		1.11472	1.11298		2.19261	2.17635		2.19354	2.16682		2.16369	2.16527		0.705339	0.688065
							1.10193	1.10205		1.13581	1.11362		1.11369	1.11405		2.18899	2.17499		2.1959	2.16665		2.16311	2.16808		0.705339	0.688207
							1.10267	1.1031		1.13711	1.11262		1.11384	1.1157		2.1905	2.17338		2.19549	2.16356		2.16427	2.16512		0.704024	0.687485
							1.10292	1.102		1.13587	1.11126		1.11429	1.11538		2.19249	2.17468		2.19397	2.16489		2.16317	2.16148		0.703663	0.688542
							1.10194	1.10269		1.13498	1.11126		1.11369	1.11532		2.19276	2.17439		2.19268	2.16587		2.16237	2.16285		0.703611	0.688645
							1.1022	1.10478		1.13572	1.1114		1.11406	1.11485		2.19339	2.17333		2.19363	2.16535		2.16409	2.16248		0.703689	0.687524
							1.10172	1.10343		1.13551	1.11257		1.1151	1.11625		2.19076	2.17666		2.19446	2.16596		2.16358	2.16491		0.704165	0.688671
							1.10127	1.1033		1.13563	1.11323		1.11508	1.1159		2.19013	2.17514		2.19167	2.16562		2.16322	2.16554		0.70374	0.688955
							1.10272	1.1025		1.13581	1.11263		1.11425	1.11513		2.19196	2.17425		2.19532	2.16756		2.16402	2.1644		0.703959	0.68813
							1.10241	1.10279		1.13691	1.11244		1.11374	1.11486		2.19277	2.1772		2.19833	2.16745		2.16244	2.1631		0.704797	0.688001
							1.10196	1.10385		1.13601	1.11258		1.11428	1.11428		2.19205	2.17489		2.19506	2.1668		2.16476	2.16391		0.70472	0.688284
							1.10197	1.10269		1.13541	1.11223		1.11495	1.11577		2.19182	2.17232		2.19183	2.16714		2.16404	2.16553		0.704165	0.688297
							1.10264	1.10219		1.13551	1.11139		1.11519	1.11478		2.19411	2.17391		2.19281	2.16829		2.16145	2.16331		0.703959	0.688065
							1.10224	1.10277		1.13508	1.11254		1.1163	1.11419		2.1906	2.17842		2.19473	2.16734		2.16317	2.16205		0.70383	0.688929
							1.10216	1.10301		1.1355	1.11262		1.11452	1.1158		2.19135	2.17516		2.19519	2.16468		2.16455	2.16324		0.703895	0.688864
							1.1026	1.1016		1.13592	1.11249		1.11436	1.11508		2.18964	2.17296		2.19425	2.16734		2.16321	2.16313		0.703676	0.688697
							1.1019	1.10224		1.13593	1.11224		1.11464	1.11599		2.1916	2.17481		2.19272	2.16796		2.16011	2.16182		0.703689	0.687859
							1.1019	1.10197		1.13535	1.11248		1.11455	1.11503		2.18968	2.17622		2.19465	2.16823		2.16227	2.16391		0.703392	0.687717
							1.10267	1.1021		1.13436	1.11336		1.1142	1.11427		2.19312	2.17604		2.19394	2.16832		2.16458	2.16382		0.702889	0.688387
							1.10132	1.10321		1.13462	1.11209		1.11302	1.11482		2.19063	2.1735		2.1942	2.16966		2.16297	2.16437		0.703173	0.688439
							1.10238	1.10225		1.13478	1.11153		1.11494	1.11407		2.19247	2.17624		2.19665	2.17039		2.16319	2.16295		0.703882	0.688284
							1.10234	1.10319		1.1361	1.11334		1.11486	1.11577		2.19029	2.17232		2.19925	2.16952		2.16368	2.16384		0.70383	0.687704
							1.10219	1.10328		1.13454	1.11164		1.11413	1.1153		2.18957	2.17454		2.19597	2.16776		2.16297	2.16453		0.703534	0.687846
							1.10216	1.10254		1.13489	1.11202		1.11387	1.11479		2.19055	2.17515		2.19063	2.16493		2.1645	2.16428		0.702748	0.688851
							1.10215	1.10314		1.13627	1.11182		1.11425	1.11625		2.19084	2.17343		2.19527	2.16667		2.16357	2.16338		0.702619	0.688684
							1.10227	1.10225		1.13596	1.11191		1.11499	1.11574		2.19236	2.17544		2.1953	2.16613		2.16261	2.16538		0.703005	0.688723
							1.10223	1.10335		1.13588	1.11409		1.11468	1.11469		2.19031	2.17717		2.19313	2.16587		2.1629	2.16762		0.702593	0.688942
							1.10269	1.10341		1.13643	1.11394		1.11437	1.11527		2.19148	2.17318		2.19478	2.16598		2.16491	2.16405		0.703044	0.688207
							1.10217	1.10228		1.13704	1.11277		1.11458	1.11482		2.19285	2.17426		2.19714	2.16619		2.16463	2.16467		0.702876	0.688568
							1.10203	1.10158		1.13715	1.11232		1.11374	1.11476		2.19206	2.17667		2.19812	2.1671		2.16538	2.1654		0.702631	0.689792
							1.10223	1.10132		1.13694	1.11129		1.11455	1.11376		2.19242	2.17144		2.19469	2.16815		2.16355	2.16395		0.702825	0.68978
							1.10238	1.102		1.13655	1.11175		1.11433	1.11477		2.19232	2.17563		2.19451	2.17185		2.16415	2.16436		0.703714	0.689638
							1.10229	1.10229		1.1365	1.11231		1.11286	1.11373		2.18873	2.17573		2.19628	2.17198		2.16508	2.16221		0.702992	0.689599
							1.1022	1.10217		1.13588	1.11316		1.11371	1.11467		2.19085	2.17358		2.19821	2.17102		2.16272	2.16533		0.70276	0.68956
							1.1023	1.1033		1.13699	1.11271		1.11465	1.11451		2.19301	2.17405		2.19669	2.16901		2.16426	2.16708		0.703908	0.689496
							1.10251	1.10305		1.13645	1.11218		1.114	1.1142		2.19102	2.17136		2.19534	2.17048		2.16335	2.16259		0.70374	0.689908
							1.10305	1.10255		1.13577	1.11277		1.11348	1.11508		2.19096	2.17499		2.19607	2.17046		2.16168	2.16432		0.703521	0.689264
							1.10193	1.10221		1.13609	1.11164		1.11416	1.11496		2.19105	2.17436		2.19595	2.16664		2.1612	2.16467		0.703624	0.689006
							1.10187	1.10104		1.13674	1.11298		1.11499	1.11482		2.19468	2.17479		2.19544	2.16685		2.16174	2.1665		0.703366	0.689316
							1.1027	1.10187		1.13603	1.11361		1.11492	1.11373		2.19407	2.17269		2.19845	2.16662		2.16172	2.16441		0.704178	0.688568
							1.10283	1.10256		1.13498	1.11228		1.11452	1.11459		2.19274	2.1699		2.19884	2.16897		2.16338	2.16067		0.704062	0.689225
							1.10189	1.10208		1.13488	1.11179		1.11269	1.11516		2.19149	2.17253		2.19616	2.17011		2.16561	2.16472		0.703843	0.689715
							1.10098	1.10185		1.13597	1.11121		1.11282	1.11373		2.19129	2.1712		2.19527	2.17043		2.16549	2.16757		0.703882	0.689457
							1.10148	1.10243		1.13566	1.11175		1.11398	1.11418		2.19215	2.17346		2.19555	2.16845		2.16283	2.16297		0.703817	0.690347
							1.1019	1.10202		1.13593	1.11285		1.11465	1.11541		2.19322	2.17468		2.1963	2.16628		2.16127	2.16237		0.704217	0.690269
							1.10294	1.10245		1.13632	1.11223		1.11455	1.11544		2.19041	2.17284		2.19332	2.16801		2.16352	2.1625		0.704449	0.690476
							1.10256	1.10303		1.13617	1.11305		1.11365	1.11461		2.19167	2.17002		2.19626	2.16939		2.16481	2.16186		0.704088	0.689573
							1.10246	1.10258		1.13577	1.11277		1.11331	1.11487		2.19244	2.17118		2.19718	2.17091		2.16307	2.1649		0.705016	0.689599
							1.10264	1.10172		1.13655	1.11138		1.1133	1.11478		2.19076	2.17122		2.19442	2.16992		2.16151	2.16498		0.706138	0.689664
							1.10259	1.10278		1.1361	1.11178		1.11378	1.11436		2.19029	2.17359		2.19671	2.16576		2.16264	2.16436		0.705326	0.689792
							1.10227	1.10269		1.13502	1.11215		1.11487	1.11509		2.19115	2.17359		2.19452	2.16774		2.16527	2.16224		0.704475	0.689638
							1.10238	1.10205		1.13538	1.11146		1.11468	1.11491		2.19143	2.17385		2.19551	2.16914		2.16317	2.16311		0.704836	0.688877
							1.10241	1.10219		1.13471	1.11229		1.11277	1.11487		2.19149	2.17457		2.19686	2.16946		2.16406	2.16319		0.704565	0.689457
							1.10206	1.10243		1.13561	1.11156		1.11348	1.11512		2.19093	2.17337		2.19438	2.16933		2.1639	2.16329		0.704398	0.689689
							1.10243	1.10212		1.13593	1.11134		1.11373	1.11491		2.19229	2.17306		2.19419	2.16817		2.16588	2.16518		0.70606	0.689535
							1.10227	1.10212		1.13699	1.1128		1.11251	1.11392		2.19258	2.17208		2.19562	2.16807		2.16476	2.16299		0.70521	0.688877
							1.10245	1.10113		1.13541	1.11233		1.11331	1.11494		2.19127	2.16945		2.19512	2.16824		2.16231	2.16283		0.704359	0.689921
							1.10229	1.10157		1.13626	1.11124		1.11454	1.11418		2.19082	2.17472		2.19434	2.16905		2.16634	2.16313		0.704049	0.689406
							1.10216	1.10256		1.13681	1.11255		1.11463	1.11479		2.19164	2.17467		2.1971	2.16834		2.16308	2.16244		0.703843	0.688929
							1.102	1.10232		1.13713	1.11379		1.11416	1.11488		2.19317	2.17114		2.19411	2.16821		2.16511	2.16427		0.703573	0.688787
							1.10154	1.10187		1.13738	1.1129		1.11312	1.11379		2.19176	2.17292		2.19637	2.17224		2.16543	2.16298		0.704191	0.688826
							1.10261	1.10277		1.13649	1.11135		1.11363	1.11434		2.19143	2.17105		2.19992	2.16792		2.16374	2.16467		0.703869	0.689947
							1.10269	1.1018		1.13535	1.11228		1.11367	1.11508		2.19054	2.16868		2.19366	2.16848		2.16414	2.16262		0.70432	0.68956
							1.10095	1.10154		1.13608	1.11159		1.11348	1.11495		2.19122	2.17305		2.19454	2.16946		2.16513	2.15739		0.704978	0.689406
							1.10064	1.10211		1.13688	1.11211		1.1139	1.11335		2.19268	2.17204		2.1964	2.16895		2.16571	2.16221		0.705132	0.689818
							1.10078	1.10212		1.13681	1.11115		1.11363	1.1141		2.19322	2.17205		2.19331	2.16777		2.16368	2.16335		0.705003	0.690308
							1.10092	1.10154		1.13593	1.11156		1.11387	1.11617		2.19161	2.17501		2.19564	2.16957		2.16241	2.16356		0.705055	0.689908
							1.10185	1.10174		1.13649	1.11332		1.11407	1.11539		2.19033	2.17093		2.19644	2.1702		2.16419	2.1637		0.705145	0.689444
							1.10224	1.10238		1.13802	1.11213		1.11525	1.11432		2.18804	2.1731		2.19374	2.16896		2.16447	2.16161		0.704733	0.688452
							1.10233	1.10131		1.13674	1.1112		1.11418	1.11572		2.19001	2.17404		2.19522	2.17087		2.16299	2.16048		0.703972	0.689225
							1.10063	1.10239		1.1373	1.11228		1.11428	1.1154		2.18962	2.17278		2.19802	2.16868		2.16009	2.16191		0.703895	0.689328
							1.1017	1.1026		1.13646	1.1125		1.11539	1.1142		2.19286	2.17034		2.19675	2.16796		2.16182	2.162		0.703882	0.688826
							1.10207	1.10214		1.13572	1.11259		1.11414	1.11516		2.19206	2.16942		2.19277	2.17012		2.16536	2.1621		0.704075	0.688426
							1.10112	1.10185		1.13671	1.11237		1.11407	1.11538		2.19358	2.17038		2.19527	2.1697		2.16526	2.16102		0.704049	0.6888
							1.10157	1.10319		1.13751	1.11248		1.11384	1.11403		2.19238	2.16949		2.19621	2.16708		2.1639	2.15964		0.703792	0.689702
							1.10078	1.10234		1.13797	1.11245		1.11478	1.11425		2.19358	2.17394		2.19472	2.16913		2.16279	2.16484		0.703031	0.689664
							1.10162	1.10304		1.13699	1.11246		1.11413	1.11514		2.19093	2.17293		2.19371	2.16802		2.16446	2.16333		0.703676	0.689805
							1.10221	1.10344		1.13619	1.11151		1.11388	1.11488		2.18959	2.17244		2.1926	2.16662		2.16754	2.16286		0.703882	0.689664
							1.10216	1.10223		1.13672	1.11151		1.11316	1.11434		2.19127	2.17397		2.19379	2.16908		2.1638	2.1645		0.703676	0.689135
							1.10114	1.10229		1.13677	1.11124		1.11414	1.11514		2.18961	2.17153		2.19316	2.17031		2.16135	2.16348		0.704062	0.689599
							1.10165	1.10295		1.13578	1.11238		1.11385	1.11571		2.19116	2.17262		2.19206	2.16888		2.16333	2.16329		0.705339	0.689767
							1.10228	1.10219		1.13674	1.11253		1.11443	1.11545		2.19111	2.1763		2.19537	2.16546		2.16298	2.16338		0.705944	0.688658
							1.1018	1.10352		1.13569	1.11164		1.11446	1.11512		2.1926	2.17123		2.19532	2.16667		2.16355	2.16214		0.705893	0.688581
							1.101	1.10391		1.13646	1.11178		1.1141	1.11587		2.19207	2.17266		2.19468	2.1673		2.1656	2.16417		0.706073	0.688503
							1.10215	1.10313		1.13713	1.11251		1.11381	1.11521		2.18934	2.17291		2.1987	2.17251		2.16228	2.16303		0.706254	0.688349
							1.1019	1.10223		1.13704	1.11164		1.11263	1.11479		2.18904	2.17115		2.19307	2.16806		2.16049	2.16417		0.705274	0.68871
							1.1018	1.10232		1.13712	1.11107		1.11318	1.11383		2.18935	2.16993		2.19183	2.16579		2.16172	2.16625		0.705725	0.689947
							1.10144	1.10206		1.13617	1.11294		1.11507	1.11376		2.19238	2.17087		2.19496	2.16959		2.16322	2.16254		0.707092	0.689986
							1.10223	1.10225		1.13659	1.11225		1.11379	1.11433		2.19406	2.17114		2.19619	2.17184		2.16383	2.16355		0.705764	0.690592
							1.10192	1.10206		1.13664	1.1121		1.1138	1.1155		2.19113	2.17216		2.19695	2.17186		2.1632	2.16442		0.705184	0.690257
							1.1031	1.10165		1.13652	1.11321		1.11492	1.11485		2.19017	2.1735		2.19389	2.17341		2.16258	2.16299		0.705223	0.689483
							1.10224	1.1022		1.13672	1.11156		1.11456	1.11478		2.18991	2.1724		2.19483	2.17217		2.1645	2.16455		0.705106	0.689109
							1.10217	1.10153		1.13653	1.11171		1.11369	1.11488		2.19111	2.17222		2.19673	2.1682		2.16342	2.16438		0.706164	0.688826
							1.10215	1.10207		1.13698	1.11161		1.11393	1.11593		2.19247	2.17207		2.19378	2.16897		2.16115	2.16431		0.705313	0.68956
							1.10278	1.10234		1.13637	1.11259		1.11496	1.11486		2.1897	2.17216		2.19536	2.16885		2.16271	2.1633		0.704642	0.689122
							1.10349	1.10241		1.13548	1.11148		1.11485	1.11424		2.18988	2.17196		2.1949	2.16829		2.16472	2.16177		0.704952	0.689638
							1.10278	1.10275		1.13622	1.11248		1.11335	1.1146		2.18962	2.17265		2.19407	2.16895		2.1641	2.16212		0.704333	0.689419
							1.10207	1.10224		1.13755	1.11238		1.11397	1.11431		2.18768	2.17511		2.19766	2.16839		2.16068	2.16123		0.704178	0.689496
							1.10277	1.10234		1.13668	1.11223		1.11394	1.11491		2.19056	2.17363		2.19567	2.17017		2.16487	2.16124		0.705003	0.689509
							1.1019	1.10214		1.13744	1.11149		1.11432	1.11498		2.1914	2.1738		2.19416	2.16859		2.16326	2.16358		0.705893	0.689844
							1.10235	1.10216		1.13755	1.11129		1.11514	1.11356		2.18999	2.17923		2.19534	2.17163		2.16312	2.16395		0.705326	0.68996
							1.102	1.10261		1.13664	1.11245		1.11428	1.11383		2.19072	2.17354		2.19419	2.17173		2.16481	2.16293		0.705119	0.689676
							1.10094	1.10319		1.13729	1.11308		1.1138	1.11369		2.18836	2.1737		2.19633	2.17021		2.16286	2.16427		0.705223	0.689741
							1.10127	1.10228		1.13855	1.11223		1.11253	1.11451		2.19093	2.17386		2.1957	2.1695		2.16378	2.16509		0.705184	0.689599
							1.10177	1.10211		1.13697	1.11187		1.11421	1.11419		2.19022	2.17088		2.19407	2.1686		2.16637	2.16324		0.705545	0.690128
							1.10144	1.10246		1.13652	1.1125		1.11494	1.11446		2.18982	2.16967		2.19531	2.16821		2.1657	2.1629		0.706047	0.689896
							1.10261	1.10339		1.13823	1.11294		1.11451	1.11485		2.19059	2.17276		2.19371	2.17358		2.1624	2.16531		0.705081	0.689225
							1.10143	1.10243		1.13694	1.11177		1.11481	1.11516		2.19064	2.17502		2.19581	2.17105		2.16504	2.16563		0.704037	0.689715
							1.10119	1.1021		1.13566	1.11128		1.11323	1.11432		2.19118	2.17216		2.19604	2.17047		2.16411	2.16561		0.705171	0.689625
							1.10149	1.10185		1.13566	1.11227		1.11376	1.11468		2.18746	2.17195		2.19521	2.17097		2.16378	2.16514		0.704797	0.690295
							1.10102	1.10192		1.13652	1.11254		1.11385	1.1149		2.18858	2.17236		2.1925	2.16727		2.16571	2.16312		0.704088	0.690927
							1.10152	1.10086		1.13728	1.11188		1.11344	1.11436		2.19149	2.172		2.19518	2.17061		2.16375	2.16232		0.704127	0.689767
							1.10217	1.10163		1.13715	1.11303		1.11427	1.11525		2.19107	2.17132		2.19638	2.17038		2.16428	2.16531		0.704449	0.689664
							1.10245	1.10345		1.13702	1.11242		1.11428	1.11495		2.18901	2.173		2.1924	2.16824		2.16036	2.16475		0.703985	0.689973
							1.10166	1.10333		1.13707	1.11152		1.11374	1.11495		2.19094	2.17287		2.19224	2.16848		2.16396	2.16213		0.7049	0.689625
							1.10107	1.10248		1.13694	1.11197		1.11488	1.11548		2.18899	2.17508		2.19539	2.17109		2.1678	2.16302		0.704114	0.68929
							1.10234	1.10248		1.13795	1.11264		1.11415	1.11396		2.18714	2.17061		2.19348	2.1706		2.16511	2.16357		0.703805	0.689702
							1.10148	1.10336		1.13787	1.11213		1.11352	1.11519		2.18859	2.17248		2.19425	2.16973		2.16552	2.16333		0.703817	0.689973
							1.1019	1.10285		1.13655	1.11122		1.11472	1.11507		2.18697	2.17203		2.19361	2.17194		2.16353	2.16201		0.704165	0.689689
							1.10208	1.10225		1.13671	1.11129		1.11468	1.11415		2.18899	2.17278		2.19303	2.17007		2.1642	2.16146		0.704887	0.689754
							1.10127	1.10187		1.13682	1.11262		1.11455	1.11415		2.19102	2.17224		2.19503	2.16909		2.16477	2.16179		0.70588	0.690153
							1.1013	1.10248		1.13749	1.11161		1.11425	1.115		2.19051	2.1738		2.19442	2.1723		2.16361	2.16258		0.706138	0.689818
							1.10238	1.10317		1.13712	1.11159		1.11402	1.11432		2.19004	2.17358		2.19197	2.17303		2.16453	2.16563		0.704965	0.68978
							1.10333	1.10251		1.13702	1.11253		1.1155	1.11522		2.18984	2.17309		2.19564	2.1716		2.16463	2.16417		0.704707	0.689934
							1.10194	1.10197		1.13702	1.11169		1.11507	1.11623		2.1898	2.17064		2.19495	2.16643		2.1666	2.16396		0.705081	0.68947
							1.10224	1.10312		1.13655	1.11175		1.11512	1.11461		2.18743	2.1706		2.19513	2.16866		2.16329	2.16271		0.705364	0.689225
							1.1031	1.1035		1.13689	1.11366		1.11468	1.11486		2.18688	2.17189		2.19233	2.17068		2.16351	2.16358		0.70472	0.689805
							1.10176	1.10242		1.13675	1.11362		1.1137	1.11514		2.19058	2.17565		2.19135	2.16781		2.1644	2.16362		0.704153	0.689548
							1.10192	1.10312		1.13624	1.11171		1.11397	1.11492		2.18944	2.17333		2.19328	2.16709		2.16598	2.16307		0.705016	0.689432
							1.10094	1.10214		1.13717	1.1119		1.11432	1.11503		2.1877	2.17281		2.19484	2.16707		2.16919	2.16301		0.7053	0.688658
							1.10208	1.10318		1.13706	1.1128		1.11402	1.11411		2.18937	2.17493		2.19322	2.16819		2.16591	2.16444		0.706009	0.688452
							1.10241	1.10279		1.13743	1.11267		1.11486	1.11454		2.19036	2.17047		2.19125	2.16789		2.16262	2.16285		0.705029	0.688967
							1.10256	1.10233		1.13676	1.11265		1.11403	1.11501		2.19073	2.17511		2.19603	2.16948		2.16514	2.1629		0.705184	0.688349
							1.10245	1.103		1.13726	1.11173		1.11438	1.11416		2.18948	2.17149		2.19658	2.16957		2.16503	2.16268		0.705248	0.687962
							1.10285	1.10336		1.13713	1.1124		1.11664	1.11488		2.18737	2.17333		2.1943	2.17114		2.16337	2.16199		0.704746	0.688065
							1.10132	1.1025		1.1369	1.11211		1.11648	1.11467		2.18647	2.17194		2.19412	2.17196		2.16427	2.16151		0.705235	0.688284
							1.10099	1.1035		1.13554	1.1113		1.11606	1.11488		2.19011	2.17056		2.19643	2.16966		2.16476	2.16514		0.70539	0.687898
							1.10147	1.10337		1.13537	1.11236		1.11398	1.11478		2.1889	2.17136		2.19677	2.16872		2.16669	2.16634		0.705416	0.687343
							1.10202	1.10237		1.13674	1.11271		1.11385	1.1149		2.18964	2.17029		2.19991	2.17006		2.16636	2.16424		0.705583	0.687537
							1.10221	1.10242		1.13686	1.11182		1.11476	1.11389		2.18763	2.17382		2.19354	2.16498		2.16919	2.16254		0.705055	0.687253
							1.10227	1.10197		1.13713	1.1117		1.11388	1.11397		2.18714	2.1712		2.19353	2.16784		2.16673	2.16477		0.705081	0.687279
							1.10239	1.10295		1.13818	1.11246		1.11387	1.11556		2.1904	2.17017		2.19479	2.16877		2.16343	2.1629		0.705145	0.687601
							1.10285	1.10314		1.1373	1.1116		1.11459	1.11538		2.18863	2.17316		2.19263	2.16877		2.16508	2.16123		0.705171	0.687949
							1.10193	1.1019		1.13619	1.11182		1.11436	1.11499		2.18629	2.17227		2.19435	2.16851		2.16694	2.16375		0.705287	0.687627
							1.10169	1.10175		1.13674	1.1125		1.11407	1.11482		2.18739	2.16997		2.19674	2.16968		2.16624	2.16066		0.705042	0.687885
							1.10179	1.10258		1.13655	1.11244		1.11563	1.11394		2.18946	2.17048		2.19441	2.16656		2.16549	2.16432		0.705223	0.688181
							1.10197	1.10352		1.13676	1.11138		1.11637	1.11498		2.19189	2.17208		2.19515	2.1668		2.16525	2.16598		0.705493	0.688362
							1.10087	1.1026		1.13796	1.11205		1.11581	1.11583		2.1904	2.17175		2.19635	2.17101		2.16493	2.16352		0.705377	0.688117
							1.10221	1.10234		1.13701	1.1122		1.11534	1.11443		2.18913	2.17202		2.19616	2.1691		2.16646	2.16368		0.706821	0.687524
							1.10214	1.10212		1.13693	1.11079		1.11621	1.11397		2.18547	2.17252		2.1941	2.16736		2.16597	2.16206		0.70548	0.688233
							1.10176	1.10129		1.13648	1.11217		1.11624	1.11478		2.18911	2.17116		2.19378	2.17056		2.1674	2.16319		0.705506	0.687189
							1.1017	1.10201		1.13706	1.11251		1.11648	1.1149		2.18996	2.17291		2.19434	2.17049		2.16514	2.16499		0.704333	0.687034
							1.10238	1.10255		1.1369	1.11238		1.11683	1.11424		2.18665	2.17245		2.19549	2.16654		2.16583	2.16507		0.704771	0.688362
							1.10215	1.10308		1.13691	1.11146		1.11548	1.11458		2.18848	2.1712		2.1954	2.16723		2.16625	2.16121		0.704978	0.688284
							1.10117	1.10136		1.13652	1.11188		1.11593	1.11406		2.18717	2.17125		2.19434	2.16821		2.16539	2.16297		0.705119	0.688516
							1.10198	1.10185		1.13742	1.11251		1.11526	1.11535		2.18684	2.16917		2.19069	2.17022		2.16513	2.16589		0.705042	0.688452
							1.1022	1.10332		1.1368	1.11229		1.11509	1.11478		2.18674	2.17361		2.19104	2.17106		2.16319	2.16276		0.705042	0.688297
							1.10237	1.1022		1.13644	1.11107		1.11518	1.11491		2.18724	2.17208		2.19813	2.16949		2.16208	2.15954		0.70539	0.688194
							1.1018	1.10221		1.13654	1.11146		1.11509	1.11464		2.18888	2.17135		2.1963	2.1677		2.1658	2.1642		0.705313	0.688362
							1.10102	1.10294		1.13664	1.11245		1.11424	1.11472		2.19089	2.17289		2.19274	2.16596		2.16477	2.16337		0.705197	0.688697
							1.10313	1.10217		1.13622	1.1116		1.11393	1.11389		2.18983	2.16981		2.19423	2.16605		2.16315	2.16446		0.705957	0.68831
							1.10273	1.10211		1.13753	1.11116		1.11523	1.11387		2.18665	2.1747		2.19367	2.16723		2.16637	2.16115		0.705699	0.687975
							1.10216	1.10214		1.13819	1.1118		1.11632	1.11394		2.18964	2.16957		2.19509	2.16897		2.16526	2.16092		0.705326	0.688671
							1.10125	1.10241		1.13655	1.11253		1.11479	1.11376		2.18844	2.16832		2.19777	2.17049		2.16546	2.16285		0.705274	0.689058
							1.10224	1.10225		1.13556	1.11167		1.11428	1.1145		2.18501	2.17006		2.19378	2.16749		2.16507	2.16308		0.705506	0.689225
							1.10367	1.1022		1.13618	1.11032		1.1154	1.11419		2.18768	2.17058		2.19231	2.16829		2.16539	2.16212		0.706499	0.688619
							1.10205	1.10208		1.13578	1.11125		1.11545	1.11481		2.18784	2.17087		2.19684	2.16977		2.16775	2.16279		0.705364	0.689071
							1.10138	1.10052		1.13675	1.11264		1.11451	1.11393		2.18885	2.17039		2.19693	2.17122		2.1678	2.1616		0.704849	0.688916
							1.10112	1.10179		1.13784	1.11335		1.11463	1.11409		2.19125	2.1682		2.19677	2.16941		2.16317	2.16232		0.706151	0.688297
							1.10166	1.10285		1.13654	1.11227		1.11472	1.11602		2.19144	2.16828		2.1961	2.16832		2.16487	2.16417		0.705416	0.688297
							1.10214	1.10183		1.1369	1.11186		1.11509	1.1151		2.19091	2.17037		2.19209	2.16958		2.16616	2.1635		0.705803	0.687562
							1.10183	1.10248		1.138	1.11299		1.11461	1.11367		2.18858	2.16783		2.19437	2.17008		2.16632	2.16297		0.704939	0.688658
							1.10122	1.10337		1.1369	1.11349		1.11418	1.11494		2.18617	2.16754		2.19427	2.16852		2.16447	2.16462		0.705171	0.688503
							1.10148	1.10328		1.13648	1.11193		1.11566	1.11522		2.18676	2.1693		2.19447	2.16735		2.1668	2.16186		0.7049	0.688271
							1.10295	1.10359		1.13751	1.11057		1.11469	1.11504		2.18806	2.16704		2.19522	2.16598		2.16784	2.16075		0.705094	0.688439
							1.1018	1.10281		1.13807	1.11088		1.11465	1.11389		2.18662	2.16842		2.19232	2.16828		2.16828	2.16347		0.705403	0.687743
							1.10078	1.10215		1.13698	1.1113		1.11584	1.11379		2.18879	2.16624		2.1926	2.16737		2.16729	2.16436		0.70628	0.687356
							1.10109	1.10201		1.13666	1.11209		1.1146	1.11384		2.19024	2.16805		2.19522	2.16619		2.16677	2.16656		0.705184	0.687137
							1.10305	1.10217		1.13799	1.11303		1.11463	1.11534		2.18788	2.16846		2.19546	2.16802		2.16672	2.1675		0.703843	0.687459
							1.1018	1.1022		1.13663	1.1124		1.115	1.11546		2.18875	2.17088		2.19376	2.1702		2.1679	2.16328		0.703508	0.687923
							1.10087	1.10265		1.13664	1.11253		1.11438	1.11378		2.19031	2.16899		2.19625	2.16729		2.16514	2.16041		0.703302	0.688258
							1.10264	1.10239		1.13769	1.11246		1.11423	1.11487		2.19117	2.16977		2.19588	2.16743		2.16161	2.16544		0.702838	0.687936
							1.10238	1.10238		1.13612	1.11205		1.11446	1.11471		2.18884	2.16806		2.19285	2.16794		2.16485	2.16235		0.703289	0.687743
							1.10194	1.10227		1.13584	1.1116		1.11432	1.11522		2.18899	2.16817		2.19252	2.16915		2.16475	2.16074		0.704681	0.688039
							1.10143	1.10232		1.13526	1.11138		1.11501	1.11496		2.1914	2.17039		2.19612	2.17057		2.16529	2.16199		0.706267	0.687421
							1.102	1.10214		1.13603	1.11139		1.11407	1.11413		2.19015	2.16994		2.19531	2.16917		2.16548	2.1617		0.706009	0.688349
							1.1019	1.10192		1.13691	1.11217		1.11357	1.11416		2.18999	2.17055		2.1934	2.16869		2.16621	2.16061		0.705235	0.687614
							1.10122	1.10353		1.1371	1.11126		1.11392	1.11468		2.18888	2.16721		2.19384	2.17163		2.16634	2.16203		0.705983	0.687021
							1.10176	1.10377		1.13768	1.11152		1.11504	1.1149		2.18966	2.16786		2.19481	2.16953		2.16781	2.16454		0.705287	0.687073
							1.10397	1.10304		1.1365	1.11264		1.11445	1.11501		2.18684	2.16729		2.19486	2.16713		2.16475	2.16302		0.705094	0.687124
							1.10224	1.10242		1.13561	1.1121		1.11455	1.11545		2.18662	2.16811		2.19401	2.16786		2.16502	2.16328		0.705455	0.686982
							1.10118	1.10205		1.1372	1.11231		1.11316	1.11455		2.18805	2.171		2.19435	2.16647		2.16636	2.16276		0.70588	0.687356
							1.10166	1.10321		1.13713	1.11146		1.11358	1.11512		2.18965	2.17022		2.19401	2.16681		2.16531	2.16228		0.706086	0.687317
							1.10201	1.10263		1.13783	1.11111		1.11529	1.11577		2.19268	2.16959		2.19483	2.16789		2.16573	2.16413		0.706215	0.687137
							1.10203	1.10234		1.13792	1.11126		1.11401	1.11495		2.1912	2.16962		2.19171	2.16651		2.16576	2.16351		0.705235	0.686776
							1.10227	1.10224		1.13704	1.1117		1.1146	1.11503		2.18949	2.16892		2.19104	2.16868		2.1652	2.16214		0.706009	0.687085
							1.10303	1.10224		1.13645	1.11183		1.11522	1.11425		2.18859	2.16829		2.19425	2.16799		2.16784	2.16302		0.70655	0.687137
							1.10208	1.10258		1.13761	1.11107		1.11508	1.11414		2.18989	2.17132		2.19303	2.17035		2.1686	2.16304		0.705957	0.688297
							1.10158	1.10291		1.13761	1.11205		1.11326	1.11447		2.1879	2.16784		2.19287	2.17025		2.16722	2.15849		0.706473	0.688594
							1.10132	1.10277		1.1361	1.1116		1.11415	1.11441		2.18723	2.16603		2.19393	2.17086		2.16499	2.16143		0.706125	0.688155
							1.1017	1.10193		1.13769	1.11165		1.11518	1.11429		2.18654	2.16863		2.19378	2.16972		2.16529	2.16329		0.70588	0.688362
							1.10179	1.10301		1.13829	1.11151		1.11393	1.11538		2.19011	2.16865		2.19522	2.16605		2.16655	2.16283		0.705751	0.688362
							1.10118	1.10288		1.13765	1.11251		1.11383	1.11427		2.19188	2.16739		2.19435	2.16524		2.16591	2.16255		0.706357	0.689187
							1.10223	1.10235		1.13618	1.11263		1.11411	1.11409		2.18866	2.1683		2.19459	2.17037		2.16629	2.16049		0.706125	0.689599
							1.10109	1.10202		1.13765	1.1113		1.11572	1.11535		2.18707	2.1673		2.19531	2.17127		2.16838	2.16232		0.706125	0.688761
							1.10243	1.10136		1.13788	1.11186		1.11513	1.11536		2.18689	2.16677		2.19515	2.16928		2.16833	2.16414		0.706228	0.688026
							1.10221	1.10224		1.13711	1.11191		1.11378	1.11424		2.18678	2.16669		2.19354	2.16642		2.16763	2.16199		0.706383	0.688026
							1.10207	1.10275		1.13712	1.11201		1.1146	1.11383		2.18797	2.16709		2.19312	2.16746		2.16499	2.16214		0.704887	0.688452
							1.10343	1.10313		1.136	1.1126		1.11455	1.11507		2.18989	2.16824		2.19532	2.17119		2.16732	2.16249		0.705609	0.688117
							1.10263	1.10305		1.13635	1.11248		1.11299	1.11615		2.18893	2.16717		2.1938	2.16606		2.16761	2.15998		0.706318	0.688233
							1.10221	1.10233		1.1373	1.11142		1.11432	1.11601		2.18903	2.16609		2.19258	2.16847		2.16511	2.1653		0.706396	0.688503
							1.1022	1.10228		1.13672	1.11128		1.11517	1.11508		2.19015	2.16924		2.19499	2.16891		2.16494	2.16539		0.706073	0.688413
							1.10215	1.10229		1.1368	1.11128		1.11389	1.11512		2.19009	2.16526		2.19338	2.1671		2.16627	2.162		0.705184	0.688014
							1.10203	1.10223		1.13672	1.11068		1.11374	1.11516		2.1898	2.16581		2.19435	2.16637		2.16783	2.16362		0.705519	0.688748
							1.10119	1.10292		1.1368	1.11254		1.11396	1.11507		2.1864	2.16683		2.19361	2.16628		2.1649	2.16301		0.706267	0.688516
							1.10089	1.10215		1.13755	1.11232		1.11397	1.11525		2.18765	2.16596		2.19259	2.16759		2.16369	2.16029		0.705313	0.688413
							1.10194	1.10176		1.1373	1.11093		1.11406	1.11559		2.18877	2.16953		2.19593	2.16749		2.16727	2.16179		0.705931	0.688258
							1.10256	1.10272		1.13707	1.1109		1.1154	1.11553		2.18662	2.17141		2.19617	2.169		2.1677	2.16444		0.706099	0.687717
							1.10224	1.10299		1.1372	1.11215		1.11518	1.11518		2.18863	2.16904		2.19575	2.16927		2.16611	2.16491		0.705751	0.688761
							1.10207	1.10125		1.13614	1.1113		1.11468	1.1149		2.18658	2.16868		2.1943	2.16723		2.16481	2.16121		0.706383	0.689367
							1.10169	1.10194		1.136	1.1119		1.11407	1.11389		2.18781	2.16868		2.19277	2.16888		2.1678	2.16632		0.706421	0.688491
							1.10094	1.10214		1.13747	1.11197		1.11468	1.11451		2.18749	2.16717		2.19375	2.16712		2.16665	2.16227		0.706241	0.688903
							1.10174	1.10241		1.13722	1.11124		1.11552	1.11514		2.18892	2.16777		2.19448	2.1661		2.16512	2.16155		0.706047	0.689122
							1.10227	1.10216		1.13765	1.11302		1.1133	1.11409		2.18721	2.16723		2.19336	2.1682		2.1667	2.16164		0.705687	0.68929
							1.10263	1.10256		1.1379	1.11245		1.11378	1.11434		2.18883	2.17037		2.19108	2.16699		2.16355	2.16058		0.706292	0.689535
							1.10111	1.10309		1.13762	1.11139		1.11384	1.11523		2.18694	2.17011		2.19361	2.16796		2.1658	2.16257		0.706073	0.688929
							1.10123	1.10223		1.13686	1.11262		1.11443	1.11459		2.1852	2.16719		2.19325	2.1679		2.16641	2.16183		0.706305	0.68987
							1.10228	1.10223		1.13706	1.11197		1.11495	1.11375		2.18832	2.16701		2.19278	2.16668		2.16571	2.1616		0.706073	0.689792
							1.10219	1.1026		1.13699	1.11245		1.11452	1.11304		2.18987	2.16815		2.19452	2.16544		2.16607	2.16236		0.706292	0.688671
							1.10181	1.10256		1.13795	1.11204		1.11492	1.11485		2.18703	2.16826		2.19454	2.16489		2.16565	2.16268		0.706408	0.688452
							1.10116	1.10341		1.13674	1.11146		1.11509	1.11516		2.18719	2.16824		2.19509	2.16594		2.16544	2.16237		0.705519	0.688826
							1.10179	1.10352		1.13612	1.11137		1.11465	1.11454		2.18817	2.16677		2.1938	2.16756		2.16534	2.16231		0.705455	0.689264
							1.10217	1.10242		1.13699	1.11128		1.11402	1.11477		2.19067	2.16698		2.19376	2.16789		2.16731	2.16342		0.705635	0.689664
							1.10143	1.10251		1.13715	1.11237		1.11402	1.11523		2.19023	2.16948		2.19261	2.16378		2.16676	2.1641		0.706176	0.689548
							1.1022	1.10328		1.13688	1.11281		1.11402	1.11488		2.1898	2.16918		2.19035	2.16649		2.16589	2.16092		0.706202	0.689999
							1.10138	1.10197		1.13748	1.11257		1.11513	1.11507		2.18868	2.16736		2.19328	2.1666		2.16451	2.16455		0.706357	0.690978
							1.1018	1.10201		1.13703	1.11235		1.11469	1.11504		2.1916	2.16624		2.19589	2.16642		2.16432	2.16379		0.705996	0.690334
							1.10169	1.10165		1.13801	1.11224		1.11469	1.11532		2.18832	2.16896		2.195	2.16703		2.1641	2.16105		0.705854	0.689651
							1.10147	1.10285		1.1373	1.11253		1.11499	1.11476		2.18727	2.17074		2.19309	2.16529		2.16418	2.16291		0.706512	0.689676
							1.10233	1.10194		1.13573	1.11242		1.11461	1.11494		2.18844	2.16939		2.19218	2.16486		2.16446	2.16096		0.706151	0.690553
							1.10254	1.10107		1.13601	1.11245		1.11443	1.11529		2.18894	2.16838		2.19434	2.16257		2.16442	2.15968		0.70588	0.690347
							1.103	1.10176		1.13676	1.11233		1.11482	1.11509		2.18636	2.167		2.19345	2.16495		2.16463	2.16156		0.705235	0.689715
							1.10156	1.10277		1.13613	1.11254		1.11465	1.11499		2.19031	2.16743		2.197	2.16674		2.16642	2.1637		0.706499	0.690785
							1.10238	1.10279		1.13492	1.11183		1.11428	1.11486		2.18929	2.16772		2.19456	2.16689		2.16802	2.1633		0.706898	0.690192
							1.10251	1.10352		1.13684	1.11156		1.11503	1.11494		2.18788	2.16686		2.19139	2.16696		2.16585	2.1652		0.706009	0.689676
							1.10241	1.10288		1.13707	1.11111		1.11424	1.11402		2.18925	2.16801		2.19534	2.16807		2.16649	2.16074		0.705983	0.688955
							1.10331	1.10174		1.1367	1.11232		1.11456	1.11503		2.1892	2.16923		2.19588	2.16531		2.16695	2.16137		0.706434	0.688452
							1.10265	1.10245		1.13712	1.11197		1.11455	1.11487		2.18772	2.17118		2.19363	2.16665		2.16707	2.16398		0.706396	0.689135
							1.10134	1.10322		1.13587	1.11126		1.11423	1.11445		2.18943	2.17249		2.19483	2.1663		2.16817	2.16289		0.706421	0.690231
							1.10179	1.10314		1.13599	1.11109		1.11539	1.11532		2.18866	2.16924		2.19363	2.16601		2.16662	2.16422		0.706447	0.69063
							1.1021	1.10228		1.1359	1.11159		1.11513	1.1145		2.18906	2.16872		2.19534	2.16792		2.16534	2.1658		0.706512	0.690025
							1.10212	1.10272		1.13604	1.11204		1.11463	1.1139		2.18987	2.17196		2.19536	2.16397		2.16436	2.16311		0.706022	0.689522
							1.10212	1.1035		1.13693	1.11144		1.11464	1.115		2.18817	2.1678		2.19749	2.16562		2.16654	2.16135		0.70655	0.689651
							1.10212	1.10395		1.13621	1.11285		1.11505	1.11508		2.18959	2.16828		2.19298	2.1664		2.16761	2.15995		0.706396	0.689599
							1.10228	1.10443		1.13526	1.11345		1.11468	1.11574		2.18822	2.16919		2.19265	2.16554		2.16414	2.16245		0.705919	0.690192
							1.10252	1.10267		1.13664	1.11323		1.11429	1.11635		2.18737	2.17048		2.19571	2.16433		2.16489	2.16174		0.705287	0.690476
							1.10281	1.10162		1.13703	1.11309		1.11423	1.11567		2.19042	2.16847		2.19602	2.16436		2.16615	2.16016		0.706434	0.690605
							1.10221	1.10194		1.13617	1.11228		1.11474	1.11496		2.18747	2.16953		2.19701	2.16547		2.16746	2.16129		0.70548	0.690746
							1.10166	1.10212		1.13514	1.11122		1.11501	1.11536		2.18833	2.16913		2.19367	2.16667		2.17043	2.1652		0.706099	0.690824
							1.10111	1.10305		1.13578	1.11121		1.11389	1.11516		2.1916	2.16696		2.19459	2.1674		2.16691	2.16473		0.706731	0.690579
							1.10242	1.10278		1.1369	1.1114		1.1138	1.11381		2.19056	2.16731		2.19653	2.16721		2.16729	2.16186		0.707195	0.690798
							1.10215	1.10216		1.13691	1.1122		1.11351	1.11498		2.18975	2.16913		2.19686	2.16593		2.16789	2.16239		0.707092	0.689728
							1.10233	1.10238		1.13649	1.11147		1.11345	1.11465		2.19432	2.16829		2.19411	2.16763		2.16598	2.16236		0.707337	0.689509
							1.10227	1.10337		1.13686	1.11296		1.11409	1.11419		2.18922	2.16727		2.19486	2.16601		2.16746	2.1662		0.707208	0.689599
							1.10214	1.10363		1.13653	1.11272		1.11665	1.11371		2.18836	2.16953		2.19546	2.16547		2.16834	2.1644		0.706047	0.689457
							1.10214	1.10243		1.13577	1.11134		1.11575	1.11389		2.18937	2.16989		2.19285	2.16517		2.16562	2.15985		0.707143	0.689651
							1.10163	1.10264		1.13572	1.11155		1.11415	1.1145		2.19215	2.1664		2.1946	2.166		2.16801	2.16322		0.706795	0.689599
							1.10205	1.10275		1.13664	1.11112		1.11512	1.11523		2.19229	2.16981		2.19597	2.1699		2.16749	2.16255		0.706073	0.689638
							1.1022	1.10238		1.13662	1.11213		1.11519	1.11517		2.1906	2.17074		2.19296	2.16591		2.1687	2.16097		0.706164	0.689457
							1.10166	1.10301		1.13691	1.11224		1.1149	1.11501		2.18982	2.16857		2.19619	2.16173		2.1674	2.16407		0.705815	0.689522
							1.10321	1.10162		1.13623	1.11229		1.11387	1.11514		2.18912	2.17084		2.19508	2.16346		2.16692	2.1641		0.706576	0.689754
							1.10273	1.10172		1.1357	1.1128		1.11436	1.11456		2.19125	2.17029		2.19202	2.16628		2.16859	2.15922		0.706434	0.689728
							1.10205	1.10214		1.13668	1.11225		1.11438	1.11375		2.19156	2.16922		2.19481	2.16935		2.16997	2.16035		0.706421	0.689612
							1.10217	1.10217		1.13712	1.11228		1.11509	1.11394		2.19117	2.17205		2.19472	2.16656		2.1689	2.16183		0.705725	0.688491
							1.10198	1.10239		1.13661	1.11197		1.11549	1.11433		2.18761	2.16793		2.19067	2.16632		2.16736	2.16241		0.705119	0.688413
							1.10089	1.10247		1.13626	1.11326		1.11434	1.11472		2.18919	2.16469		2.19005	2.1703		2.1679	2.16303		0.705442	0.688439
							1.10196	1.10235		1.13612	1.11361		1.1138	1.11539		2.19091	2.16909		2.19134	2.16863		2.16765	2.15999		0.705596	0.688955
							1.10219	1.10299		1.13704	1.1122		1.11397	1.11602		2.18926	2.16729		2.1925	2.1658		2.1714	2.16039		0.706009	0.689767
							1.10216	1.10331		1.1363	1.11241		1.11429	1.11396		2.18816	2.165		2.19412	2.16441		2.16832	2.16261		0.70655	0.68938
							1.10156	1.10261		1.13576	1.11225		1.11379	1.11445		2.18926	2.17127		2.19464	2.16616		2.16875	2.16183		0.70637	0.688774
							1.10215	1.10207		1.13599	1.11167		1.11414	1.11534		2.19113	2.16843		2.1975	2.16656		2.17136	2.16285		0.706292	0.688697
							1.10116	1.10261		1.1367	1.11241		1.11492	1.1142		2.1889	2.16999		2.19673	2.16299		2.1708	2.16413		0.706408	0.688658
							1.10127	1.10274		1.13587	1.11131		1.1151	1.11458		2.18872	2.17213		2.19647	2.16514		2.16979	2.16218		0.705532	0.68889
							1.10215	1.10332		1.13592	1.11125		1.11467	1.1154		2.18898	2.17105		2.19603	2.16713		2.16825	2.16196		0.704694	0.689303
							1.10121	1.1026		1.13596	1.11142		1.11414	1.11517		2.1916	2.17082		2.19539	2.1664		2.16721	2.16246		0.70432	0.689676
							1.10179	1.10166		1.13516	1.11214		1.11505	1.1158		2.18977	2.17093		2.19407	2.16544		2.16745	2.16035		0.705119	0.690218
							1.10263	1.10306		1.13554	1.11238		1.1155	1.115		2.18972	2.16917		2.19312	2.16848		2.16968	2.16209		0.705106	0.689973
							1.10174	1.10275		1.13646	1.1114		1.11592	1.11527		2.18833	2.16886		2.19719	2.16908		2.16587	2.16529		0.705068	0.690888
							1.10134	1.10176		1.13704	1.11159		1.11504	1.11535		2.18776	2.17109		2.19544	2.165		2.17028	2.16286		0.70637	0.690205
							1.10153	1.10229		1.1364	1.11227		1.1151	1.11654		2.18938	2.17137		2.19558	2.1621		2.17016	2.16215		0.706473	0.688877
							1.10095	1.10212		1.13592	1.1122		1.1149	1.11451		2.18996	2.17303		2.19546	2.16674		2.16769	2.16386		0.705364	0.688336
							1.10131	1.10184		1.1351	1.11184		1.11485	1.11423		2.19286	2.17172		2.19472	2.16973		2.17146	2.16343		0.704733	0.689096
							1.10212	1.10288		1.13518	1.1114		1.11402	1.1142		2.18986	2.17073		2.19399	2.16682		2.1712	2.16137		0.705094	0.689457
							1.10139	1.10235		1.13613	1.11115		1.11478	1.11436		2.188	2.1712		2.19452	2.16598		2.1722	2.1639		0.705519	0.689483
							1.10136	1.10238		1.13565	1.11121		1.11494	1.11596		2.19182	2.17051		2.1942	2.16621		2.17163	2.16472		0.705364	0.689354
							1.10148	1.1021		1.13637	1.11121		1.11477	1.1158		2.18674	2.17058		2.19521	2.16485		2.16936	2.16187		0.705029	0.688336
							1.10175	1.10217		1.13824	1.11113		1.11405	1.11419		2.18642	2.17044		2.1967	2.16959		2.17028	2.16463		0.706215	0.688813
							1.10246	1.10193		1.13649	1.11098		1.11509	1.11454		2.18979	2.16893		2.19527	2.16891		2.16945	2.1644		0.705635	0.68898
							1.10136	1.10309		1.13613	1.11188		1.11521	1.11458		2.19152	2.16886		2.19374	2.16746		2.16863	2.16455		0.705326	0.688362
							1.10154	1.10303		1.13576	1.1124		1.11507	1.11514		2.1904	2.17026		2.19465	2.16936		2.16964	2.16518		0.705235	0.688581
							1.10292	1.10221		1.13623	1.11067		1.11394	1.115		2.19046	2.16743		2.1946	2.16792		2.16829	2.16307		0.705158	0.688426
							1.1022	1.10206		1.13703	1.11149		1.11479	1.11447		2.18854	2.17035		2.19274	2.16798		2.16885	2.16276		0.705145	0.688413
							1.10233	1.10169		1.13689	1.1128		1.11469	1.11494		2.18819	2.17138		2.19152	2.1697		2.17149	2.16103		0.70521	0.688607
							1.10184	1.10225		1.13655	1.11232		1.11383	1.11561		2.19	2.17212		2.19385	2.16504		2.17074	2.16379		0.705429	0.688916
							1.10246	1.10282		1.13641	1.11131		1.11389	1.11512		2.18974	2.16924		2.19282	2.16422		2.17185	2.16304		0.705261	0.688413
							1.10279	1.10202		1.13548	1.1126		1.11504	1.11545		2.1894	2.16873		2.19247	2.16593		2.17064	2.16222		0.705248	0.688619
							1.10235	1.10297		1.13579	1.11253		1.11532	1.11529		2.18988	2.16828		2.19232	2.17017		2.16625	2.16351		0.70499	0.688491
							1.10291	1.10305		1.1368	1.1112		1.11522	1.11479		2.18897	2.16899		2.19216	2.16753		2.16652	2.1662		0.703998	0.688478
							1.10243	1.10367		1.13694	1.11128		1.11458	1.11454		2.18912	2.17028		2.19548	2.16704		2.16807	2.16495		0.705738	0.688774
							1.10131	1.10326		1.13684	1.11169		1.11482	1.11396		2.19139	2.17226		2.19568	2.16591		2.16953	2.16275		0.705815	0.689032
							1.10096	1.1022		1.13606	1.1114		1.1146	1.11501		2.18946	2.17324		2.1953	2.16691		2.16959	2.16092		0.705119	0.688619
							1.10187	1.1025		1.13581	1.11086		1.11381	1.11498		2.18757	2.17254		2.19269	2.16816		2.16932	2.16196		0.705274	0.688929
							1.1022	1.10228		1.13672	1.11199		1.11416	1.11385		2.18626	2.17211		2.19015	2.16752		2.16959	2.16387		0.706254	0.688993
							1.10291	1.10247		1.13698	1.11218		1.11446	1.11481		2.18696	2.17181		2.19371	2.16673		2.1686	2.16487		0.704681	0.688091
							1.10286	1.10345		1.13582	1.11148		1.11492	1.1144		2.18924	2.17118		2.19398	2.16526		2.16761	2.16665		0.704952	0.688916
							1.10104	1.10234		1.13608	1.11042		1.11496	1.11517		2.18757	2.17285		2.19193	2.16415		2.16886	2.16506		0.705893	0.689741
							1.1017	1.10296		1.13699	1.1122		1.11548	1.11508		2.18819	2.16846		2.19218	2.16525		2.16767	2.16553		0.705158	0.68978
							1.10235	1.10277		1.13681	1.11258		1.11499	1.11492		2.19066	2.16865		2.18961	2.16535		2.16696	2.16185		0.705119	0.689973
							1.10235	1.10267		1.13654	1.11162		1.11478	1.11424		2.18681	2.17175		2.19211	2.16431		2.16912	2.16241		0.705016	0.690282
							1.10194	1.1034		1.13617	1.11253		1.11445	1.11574		2.18515	2.17116		2.19182	2.16783		2.16807	2.16607		0.705274	0.690037
							1.10163	1.10242		1.13566	1.11207		1.11385	1.11593		2.18797	2.16939		2.19122	2.17056		2.16913	2.16145		0.706099	0.690953
							1.10102	1.1029		1.1357	1.11263		1.11428	1.11563		2.18964	2.1698		2.19196	2.16613		2.16578	2.15914		0.705132	0.690824
							1.10194	1.10223		1.13574	1.11268		1.11418	1.1162		2.18737	2.17123		2.19345	2.16355		2.16475	2.16398		0.705042	0.690076
							1.10211	1.10225		1.13555	1.11086		1.11456	1.11507		2.18846	2.17012		2.1962	2.16687		2.1682	2.16689		0.705223	0.690811
							1.1013	1.10292		1.13578	1.1112		1.1159	1.11507		2.18915	2.17092		2.19389	2.16812		2.16656	2.16197		0.705068	0.690257
							1.10206	1.10377		1.13555	1.1117		1.11481	1.11518		2.18759	2.17187		2.19332	2.16788		2.16649	2.16121		0.704475	0.690205
							1.10073	1.10264		1.13566	1.11128		1.1139	1.11509		2.18763	2.16823		2.19323	2.16824		2.16945	2.16449		0.705106	0.69085
							1.10032	1.10152		1.13691	1.11111		1.1149	1.11424		2.19202	2.16709		2.19145	2.16759		2.16481	2.16239		0.705223	0.69005
							1.1014	1.10215		1.1359	1.11111		1.11529	1.11389		2.19049	2.16672		2.19272	2.16542		2.1652	2.16253		0.705339	0.690785
							1.10141	1.1023		1.13573	1.11205		1.11479	1.11367		2.18694	2.16905		2.19461	2.16447		2.16606	2.16454		0.705261	0.69112
							1.10205	1.10202		1.13537	1.11255		1.11441	1.1145		2.18974	2.16989		2.19188	2.16344		2.16699	2.16446		0.704436	0.690759
							1.10205	1.10223		1.13577	1.11222		1.1153	1.11472		2.1867	2.16999		2.18968	2.16499		2.16652	2.16307		0.705403	0.690411
							1.10145	1.1025		1.13586	1.11156		1.11659	1.11512		2.18865	2.16893		2.18889	2.16779		2.16774	2.16206		0.70499	0.690966
							1.10114	1.10322		1.13648	1.11245		1.1145	1.11494		2.19093	2.1719		2.19048	2.16637		2.16682	2.16405		0.703985	0.690978
							1.10183	1.10184		1.13608	1.11147		1.11469	1.11495		2.18972	2.1703		2.19401	2.1675		2.16758	2.16431		0.704191	0.690489
							1.10224	1.10232		1.13582	1.11159		1.11525	1.11491		2.19247	2.17177		2.19279	2.16607		2.16763	2.16301		0.704011	0.69036
							1.10148	1.10247		1.13485	1.11224		1.11496	1.11486		2.19494	2.17328		2.18979	2.16673		2.16863	2.16384		0.705184	0.68987
							1.10174	1.10132		1.13564	1.11218		1.11432	1.11526		2.18921	2.17122		2.19059	2.16861		2.16757	2.16549		0.705648	0.689651
							1.10211	1.10243		1.13595	1.11196		1.11571	1.11396		2.18825	2.17196		2.19072	2.16977		2.16677	2.16534		0.706292	0.689664
							1.10229	1.10184		1.1355	1.11237		1.11525	1.1154		2.19075	2.16908		2.18825	2.16629		2.16386	2.1619		0.70588	0.689535
							1.10328	1.10282		1.13483	1.11322		1.11482	1.11499		2.18916	2.16963		2.19357	2.1669		2.1669	2.16468		0.705339	0.689741
							1.1023	1.10291		1.1357	1.11263		1.11376	1.11526		2.19042	2.17093		2.19564	2.16629		2.16923	2.16591		0.705106	0.688297
							1.102	1.10179		1.13548	1.11162		1.11356	1.11425		2.18904	2.17078		2.19042	2.1648		2.16892	2.16663		0.704926	0.688065
							1.10243	1.10235		1.13564	1.11231		1.11392	1.11449		2.18928	2.17168		2.19053	2.16632		2.16953	2.16284		0.70423	0.689393
							1.10198	1.10333		1.13556	1.11139		1.11498	1.11531		2.18902	2.17412		2.18961	2.16945		2.16664	2.16391		0.705158	0.689715
							1.10134	1.10282		1.13518	1.112		1.11505	1.11492		2.18599	2.17499		2.19049	2.16637		2.16739	2.16603		0.705081	0.689535
							1.10136	1.10227		1.13574	1.11235		1.1153	1.11488		2.18846	2.16937		2.19193	2.16888		2.16841	2.16533		0.705068	0.68956
							1.10119	1.10251		1.13627	1.11138		1.11503	1.11503		2.18982	2.1716		2.18843	2.16722		2.16882	2.16481		0.704281	0.688993
							1.10163	1.1018		1.13518	1.11249		1.11557	1.11499		2.19053	2.17171		2.19433	2.16811		2.17066	2.16313		0.704359	0.688516
							1.10205	1.10212		1.13481	1.11321		1.11522	1.11599		2.19131	2.16852		2.19171	2.16944		2.16748	2.16485		0.704836	0.688362
							1.1022	1.10245		1.13619	1.11263		1.11514	1.11424		2.19008	2.16976		2.19279	2.16732		2.16719	2.16369		0.705055	0.688142
							1.1017	1.10281		1.13583	1.11229		1.11523	1.11441		2.18919	2.16915		2.19024	2.16805		2.1681	2.16386		0.70539	0.687369
							1.10201	1.10208		1.13454	1.11334		1.11552	1.11541		2.18846	2.16981		2.18844	2.1694		2.16748	2.16526		0.705055	0.68724
							1.1025	1.10239		1.13584	1.11347		1.11624	1.11481		2.18966	2.16988		2.19115	2.16623		2.1667	2.16357		0.705055	0.687343
							1.10096	1.10265		1.13701	1.11253		1.11621	1.115		2.18928	2.17118		2.19126	2.1629		2.16816	2.16357		0.705712	0.687794
							1.10108	1.103		1.13555	1.1128		1.11496	1.11427		2.19099	2.16882		2.18913	2.16494		2.16763	2.16508		0.705931	0.688658
							1.10245	1.10214		1.13559	1.11287		1.115	1.11473		2.18832	2.17151		2.18846	2.1673		2.16699	2.1662		0.706215	0.688594
							1.10132	1.10242		1.13483	1.11188		1.11576	1.11451		2.19144	2.17445		2.19089	2.16942		2.16658	2.16446		0.70548	0.68929
							1.10172	1.10308		1.13476	1.11311		1.1151	1.11355		2.19125	2.17132		2.19127	2.16699		2.16562	2.1649		0.705274	0.690012
							1.10167	1.10208		1.13547	1.11265		1.11534	1.1153		2.18926	2.17274		2.19042	2.1644		2.16669	2.16641		0.705184	0.689535
							1.10197	1.10183		1.13565	1.11246		1.11556	1.11479		2.19122	2.17266		2.19252	2.16516		2.16549	2.16339		0.705171	0.688117
							1.10139	1.10344		1.13643	1.1137		1.11402	1.11365		2.19127	2.17138		2.19147	2.16581		2.16745	2.16112		0.705235	0.688465
							1.10174	1.10282		1.13494	1.11362		1.11512	1.11407		2.19299	2.17044		2.1909	2.16429		2.1718	2.16424		0.705223	0.689238
							1.10122	1.10207		1.13601	1.11222		1.11519	1.11509		2.19151	2.1718		2.18831	2.16651		2.16962	2.16343		0.705158	0.68773
							1.1009	1.10193		1.13576	1.11165		1.11558	1.11521		2.19229	2.172		2.19131	2.16856		2.16741	2.16401		0.705416	0.687124
							1.10091	1.10281		1.13676	1.11271		1.11602	1.11482		2.19339	2.17216		2.1914	2.16731		2.16923	2.16466		0.705687	0.687111
							1.10085	1.10306		1.13605	1.11334		1.11495	1.1139		2.19282	2.17168		2.19236	2.16561		2.17006	2.16285		0.705055	0.687949
							1.1015	1.10141		1.13487	1.11323		1.11463	1.11588		2.19322	2.1706		2.19259	2.16752		2.16963	2.16343		0.704694	0.689019
							1.10167	1.10181		1.13543	1.11371		1.11553	1.11556		2.19244	2.17153		2.19223	2.16892		2.16949	2.16638		0.705635	0.688349
							1.10016	1.10388		1.13581	1.11367		1.1155	1.11425		2.19096	2.1722		2.18979	2.16786		2.16625	2.16398		0.705197	0.688607
							1.10092	1.10254		1.13548	1.11345		1.11498	1.11505		2.19093	2.16829		2.18755	2.16866		2.16857	2.16283		0.704604	0.689638
							1.10108	1.10207		1.13457	1.11358		1.11516	1.11492		2.19078	2.16887		2.18821	2.16533		2.16718	2.16325		0.705081	0.689638
							1.1019	1.10379		1.13435	1.11296		1.11554	1.11463		2.19024	2.17301		2.18883	2.16698		2.16288	2.1627		0.705777	0.688542
							1.10207	1.10269		1.13533	1.11321		1.11598	1.11503		2.19014	2.17041		2.18866	2.16824		2.16808	2.16226		0.705364	0.688929
							1.10205	1.10301		1.13493	1.11383		1.11576	1.11494		2.19127	2.17013		2.18776	2.16825		2.16636	2.16344		0.705377	0.689432
							1.10169	1.103		1.13461	1.11339		1.11514	1.11566		2.19134	2.17098		2.19041	2.1681		2.16428	2.16743		0.705042	0.689612
							1.102	1.10211		1.1339	1.11258		1.11601	1.11487		2.19255	2.17055		2.19095	2.16709		2.16793	2.16509		0.70383	0.688903
							1.10171	1.10258		1.13556	1.11331		1.115	1.11447		2.19233	2.17084		2.18997	2.1669		2.16721	2.162		0.705094	0.688955
							1.10095	1.10243		1.13461	1.11291		1.115	1.11424		2.19272	2.17205		2.19076	2.1674		2.16686	2.16487		0.705158	0.688735
							1.10136	1.10406		1.13546	1.11263		1.11521	1.11505		2.18959	2.17105		2.19247	2.16853		2.16695	2.16836		0.704694	0.689651
							1.10212	1.10341		1.13578	1.11349		1.11512	1.11481		2.1906	2.17276		2.18993	2.16924		2.16776	2.16535		0.704836	0.689728
							1.10255	1.10217		1.13541	1.11365		1.11445	1.11452		2.19247	2.17104		2.18885	2.1689		2.16881	2.16534		0.704758	0.68978
							1.10285	1.1035		1.13501	1.11385		1.11384	1.11394		2.19174	2.17037		2.19255	2.17039		2.16825	2.16487		0.705906	0.689522
							1.10143	1.10248		1.13511	1.11455		1.1149	1.11401		2.19517	2.17217		2.19192	2.16569		2.16745	2.16068		0.705867	0.689612
							1.10193	1.10254		1.13556	1.11413		1.1151	1.11558		2.19406	2.17207		2.19125	2.16674		2.16504	2.1633		0.704784	0.689586
							1.10127	1.10345		1.1356	1.11373		1.11432	1.11469		2.19029	2.16998		2.19111	2.16942		2.16652	2.16245		0.704449	0.689741
							1.10129	1.10361		1.13554	1.11397		1.11392	1.11347		2.19086	2.17144		2.19013	2.16905		2.16685	2.16253		0.704256	0.688929
							1.1017	1.1042		1.13389	1.11482		1.11482	1.11367		2.19102	2.17131		2.19107	2.16937		2.16754	2.1664		0.703753	0.688207
							1.1018	1.1025		1.13512	1.11416		1.11504	1.11317		2.18935	2.17374		2.19055	2.17079		2.16921	2.16427		0.70463	0.687498
							1.10183	1.10354		1.13666	1.11355		1.11527	1.11458		2.19205	2.17209		2.19321	2.16781		2.16758	2.16424		0.705158	0.687292
							1.10098	1.10255		1.13689	1.11428		1.11548	1.11421		2.19265	2.16923		2.19075	2.16669		2.1686	2.16362		0.704978	0.68782
							1.10136	1.10181		1.13703	1.11514		1.1153	1.11419		2.19267	2.17113		2.18689	2.1691		2.16873	2.16471		0.705016	0.68831
							1.10185	1.10239		1.13627	1.11532		1.1157	1.11488		2.19171	2.17147		2.1867	2.17082		2.16846	2.16705		0.704269	0.68822
							1.10153	1.10229		1.13697	1.11483		1.1146	1.11514		2.19143	2.1727		2.19091	2.17116		2.16683	2.16607		0.704269	0.688375
							1.10254	1.10317		1.1379	1.11393		1.11461	1.11406		2.19165	2.17262		2.19118	2.16824		2.16676	2.16627		0.704114	0.688465
							1.10212	1.1025		1.13748	1.11362		1.11512	1.11504		2.19216	2.17271		2.18809	2.16915		2.1699	2.16552		0.704191	0.688065
							1.10216	1.1035		1.13707	1.11427		1.11474	1.1138		2.19341	2.17265		2.19091	2.16656		2.16815	2.16632		0.704939	0.687292
							1.10193	1.10317		1.13796	1.11363		1.11389	1.11406		2.19228	2.1731		2.18832	2.16766		2.16588	2.16331		0.704965	0.688065
							1.10297	1.10228		1.13766	1.11284		1.1144	1.11486		2.19191	2.17423		2.18964	2.16839		2.1658	2.16463		0.705235	0.688452
							1.10229	1.10197		1.13829	1.11403		1.11415	1.11558		2.19238	2.17214		2.19107	2.16776		2.16792	2.16432		0.705042	0.688078
							1.10147	1.10217		1.13829	1.11488		1.11441	1.11534		2.18861	2.17196		2.18877	2.17214		2.1683	2.16312		0.705158	0.687085
							1.10165	1.10206		1.13911	1.11353		1.1138	1.11452		2.1902	2.17243		2.19005	2.17244		2.16935	2.16397		0.70441	0.687137
							1.10107	1.10161		1.13982	1.11383		1.11414	1.11561		2.19105	2.17159		2.18951	2.16878		2.16796	2.16597		0.704913	0.687769
							1.10067	1.10227		1.13835	1.11384		1.11504	1.11516		2.19032	2.16999		2.19039	2.18119		2.16806	2.16694		0.704423	0.687356
							1.10166	1.10317		1.13835	1.11402		1.11409	1.11486		2.19111	2.17095		2.19139	2.19959		2.16874	2.16667		0.703817	0.687511
							1.10094	1.10341		1.13884	1.11304		1.11384	1.11514		2.19046	2.16989		2.1921	2.20614		2.16976	2.1661		0.704501	0.688671
							1.10185	1.10321		1.13894	1.11276		1.11376	1.11504		2.19098	2.1715		2.19131	2.21053		2.16717	2.16473		0.703779	0.69005
							1.10206	1.10243		1.13943	1.11378		1.11379	1.11512		2.19472	2.17454		2.18825	2.21232		2.16829	2.16708		0.703933	0.689316
							1.10185	1.1029		1.13991	1.11389		1.11429	1.11507		2.19319	2.17159		2.19104	2.21235		2.16843	2.16628		0.704436	0.688813
							1.10181	1.103		1.14069	1.1136		1.11454	1.11509		2.19439	2.16949		2.18969	2.21482		2.16601	2.16548		0.703882	0.689238
							1.10123	1.10326		1.14085	1.11254		1.114	1.11491		2.19444	2.17013		2.18898	2.21689		2.16803	2.16566		0.703869	0.688555
							1.10122	1.10228		1.14071	1.1132		1.11445	1.11504		2.19327	2.16895		2.19138	2.21528		2.16868	2.16584		0.703585	0.688452
							1.10219	1.10255		1.14007	1.11374		1.11481	1.11546		2.19291	2.17006		2.19175	2.21347		2.16993	2.16623		0.703921	0.688916
							1.10235	1.10246		1.14081	1.1137		1.11498	1.11522		2.19299	2.17176		2.1913	2.21551		2.16955	2.16373		0.704668	0.69054
							1.10279	1.10297		1.1408	1.1139		1.11495	1.11501		2.19451	2.17181		2.18754	2.21348		2.16902	2.16517		0.705442	0.689986
							1.10139	1.10303		1.14083	1.1136		1.11452	1.115		2.19379	2.16998		2.19167	2.21492		2.16589	2.16623		0.704862	0.688787
							1.101	1.10167		1.14074	1.11447		1.11487	1.11538		2.19216	2.17472		2.19117	2.21502		2.16745	2.16324		0.704514	0.689689
							1.10267	1.1025		1.14127	1.11492		1.11379	1.11608		2.19204	2.17348		2.1917	2.21192		2.16607	2.16569		0.704655	0.689818
							1.10192	1.10268		1.14092	1.11437		1.11402	1.11546		2.19505	2.16875		2.19042	2.21681		2.16428	2.16549		0.704617	0.689754
							1.10094	1.10243		1.1408	1.1136		1.11378	1.11496		2.19393	2.17089		2.18861	2.21838		2.16585	2.16276		0.703817	0.690205
							1.10127	1.10136		1.14216	1.11331		1.11413	1.11554		2.19524	2.17346		2.18603	2.21481		2.16758	2.16342		0.703985	0.691262
							1.10073	1.10309		1.14228	1.11342		1.11442	1.11487		2.19384	2.17146		2.18783	2.2147		2.16885	2.16253		0.704114	0.691739
							1.10153	1.10328		1.14074	1.1133		1.1141	1.11598		2.19289	2.16976		2.1896	2.21681		2.16726	2.16223		0.703843	0.691017
							1.10161	1.10216		1.14194	1.11365		1.11446	1.11532		2.19441	2.17207		2.18777	2.21517		2.16486	2.16368		0.703817	0.690991
							1.10087	1.10301		1.14292	1.1139		1.11418	1.11522		2.19344	2.17521		2.19188	2.2155		2.16467	2.16459		0.703585	0.690605
							1.1015	1.10259		1.14201	1.11335		1.11407	1.11514		2.19353	2.17443		2.19157	2.21609		2.16502	2.16219		0.704733	0.690476
							1.10181	1.10172		1.14261	1.1125		1.11495	1.11499		2.20214	2.17361		2.18855	2.2157		2.16713	2.16364		0.705699	0.689689
							1.10219	1.10335		1.14232	1.11302		1.1149	1.11481		2.2151	2.1741		2.19004	2.21525		2.16652	2.16538		0.704436	0.689973
							1.1023	1.10328		1.14234	1.11312		1.11516	1.11396		2.22502	2.17395		2.18965	2.21227		2.16825	2.16378		0.70383	0.691069
							1.10161	1.1022		1.14233	1.11263		1.11546	1.1151		2.22733	2.17346		2.18776	2.21565		2.1661	2.16485		0.704449	0.691017
							1.10157	1.10227		1.1421	1.11348		1.11477	1.11628		2.2277	2.17559		2.18841	2.2162		2.16796	2.16446		0.704514	0.690811
							1.1014	1.10172		1.14132	1.1134		1.11367	1.11601		2.22542	2.17628		2.18895	2.21058		2.16735	2.16101		0.703792	0.690991
							1.10109	1.10308		1.14208	1.11183		1.11351	1.1144		2.22933	2.17364		2.19096	2.21009		2.16567	2.16335		0.703779	0.690914
							1.10233	1.10346		1.1436	1.11197		1.11504	1.11501		2.23036	2.1723		2.1926	2.20905		2.16777	2.16392		0.703843	0.690218
							1.10118	1.10349		1.14388	1.11323		1.11463	1.11495		2.22783	2.17421		2.19002	2.21031		2.16848	2.16546		0.703908	0.690746
							1.09993	1.10283		1.1435	1.11429		1.11379	1.1151		2.22601	2.17168		2.18926	2.21325		2.16953	2.16317		0.704127	0.691198
							1.10122	1.10227		1.1427	1.1139		1.11432	1.11621		2.22893	2.17305		2.18675	2.20999		2.16882	2.16591		0.70383	0.690308
							1.10144	1.10206		1.14344	1.11188		1.11508	1.1163		2.23166	2.1738		2.18799	2.20703		2.16869	2.16602		0.70374	0.689664
							1.10119	1.10291		1.14301	1.1126		1.11527	1.11775		2.23099	2.17238		2.19046	2.20966		2.17177	2.16338		0.704037	0.690334
							1.10081	1.10306		1.14342	1.11186		1.11587	1.11633		2.22886	2.17305		2.1891	2.21096		2.17002	2.16374		0.703418	0.690824
							1.1009	1.10171		1.14473	1.1128		1.11619	1.11705		2.22716	2.17383		2.18879	2.20812		2.1669	2.16557		0.702567	0.689573
							1.10138	1.10166		1.14394	1.11505		1.11727	1.11852		2.22724	2.17021		2.18721	2.20759		2.16722	2.16442		0.703779	0.689741
							1.10132	1.10283		1.14422	1.11438		1.11621	1.11807		2.23123	2.17293		2.18492	2.20955		2.16765	2.16201		0.703895	0.690772
							1.10034	1.10341		1.14408	1.1139		1.11526	1.1204		2.22965	2.17569		2.18893	2.20477		2.16616	2.16593		0.703998	0.690089
							1.10214	1.10232		1.14415	1.11465		1.11687	1.11977		2.22989	2.17265		2.18987	2.20485		2.16997	2.1652		0.704398	0.689883
							1.10205	1.10282		1.14466	1.11572		1.1181	1.11966		2.22921	2.17641		2.18921	2.20576		2.16699	2.16251		0.703637	0.689896
							1.10085	1.10308		1.14349	1.1163		1.11882	1.12022		2.22899	2.1741		2.18725	2.2056		2.16601	2.17123		0.703237	0.689934
							1.10167	1.10198		1.14437	1.11712		1.11786	1.12009		2.23056	2.17579		2.18774	2.20369		2.16571	2.18157		0.704269	0.690824
							1.10201	1.10292		1.14482	1.11722		1.11777	1.11929		2.22935	2.17756		2.19094	2.20318		2.16574	2.18411		0.703933	0.690721
							1.10107	1.10201		1.14538	1.1163		1.11893	1.1186		2.22868	2.17677		2.18956	2.20603		2.17025	2.18327		0.704191	0.691275
							1.10172	1.10198		1.14542	1.11617		1.11892	1.11971		2.22409	2.17539		2.18791	2.20518		2.16781	2.18795		0.705003	0.691636
							1.10139	1.10296		1.14386	1.11822		1.11789	1.12025		2.22213	2.17409		2.18736	2.20215		2.16817	2.19345		0.704849	0.690179
							1.10228	1.10225		1.14474	1.11821		1.11913	1.1207		2.22568	2.17581		2.18866	2.20124		2.16873	2.19242		0.705223	0.68978
							1.10205	1.10223		1.14599	1.11646		1.11987	1.12244		2.22892	2.17338		2.18938	2.20079		2.16634	2.18977		0.704655	0.690128
							1.10187	1.1031		1.14511	1.11697		1.12012	1.12111		2.2247	2.17383		2.18919	2.20168		2.16668	2.18986		0.704178	0.689715
							1.10116	1.10277		1.14372	1.11752		1.11981	1.12189		2.2206	2.17627		2.19233	2.20159		2.16941	2.1877		0.704874	0.690617
							1.09991	1.10194		1.14403	1.11757		1.12048	1.12243		2.22291	2.17275		2.19017	2.20026		2.16897	2.1935		0.704707	0.690798
							1.10172	1.10224		1.14451	1.11799		1.11987	1.12192		2.22248	2.17244		2.1894	2.1997		2.16594	2.19982		0.705377	0.689612
							1.10165	1.10301		1.14518	1.11829		1.11978	1.12275		2.2223	2.17247		2.18795	2.20295		2.16656	2.19706		0.706009	0.689548
							1.10123	1.10187		1.14455	1.11833		1.12127	1.12225		2.22139	2.1756		2.18806	2.20128		2.16826	2.19842		0.706408	0.689664
							1.10126	1.10277		1.14407	1.11791		1.12151	1.12344		2.22058	2.17847		2.18872	2.19865		2.1669	2.19759		0.705777	0.689676
							1.10172	1.10232		1.1439	1.1175		1.12128	1.12476		2.22002	2.17583		2.18816	2.19927		2.16588	2.19845		0.705828	0.689728
							1.10198	1.10136		1.14344	1.11766		1.12219	1.12366		2.21952	2.17573		2.19063	2.20008		2.16463	2.19916		0.706447	0.689509
							1.10118	1.10207		1.14419	1.11767		1.12207	1.12333		2.22015	2.1723		2.19009	2.20004		2.16379	2.2008		0.70628	0.689406
							1.10203	1.10216		1.14367	1.11873		1.12339	1.12408		2.21849	2.17388		2.18761	2.20029		2.16618	2.19949		0.705699	0.688452
							1.10177	1.1025		1.14431	1.1202		1.12356	1.124		2.21452	2.17435		2.18693	2.19791		2.16762	2.19867		0.70548	0.688632
							1.10217	1.10275		1.14508	1.11994		1.12405	1.12509		2.21602	2.17272		2.18632	2.1983		2.16837	2.20001		0.704771	0.688542
							1.10314	1.10107		1.14465	1.11898		1.12293	1.12656		2.21664	2.17581		2.18934	2.20088		2.16966	2.20105		0.705184	0.68813
							1.10229	1.10127		1.14468	1.11964		1.12387	1.12551		2.21244	2.1757		2.19005	2.20288		2.16866	2.20293		0.705287	0.688465
							1.10193	1.10192		1.1447	1.11995		1.12364	1.12427		2.21299	2.17355		2.18892	2.20095		2.16615	2.20228		0.706112	0.68929
							1.10188	1.1023		1.14429	1.11949		1.12419	1.12525		2.21116	2.17454		2.18643	2.20307		2.16915	2.20334		0.706318	0.689548
							1.1021	1.1021		1.14473	1.12177		1.12436	1.12704		2.21146	2.17312		2.18875	2.19855		2.16578	2.19729		0.705609	0.689367
							1.103	1.10239		1.14549	1.12179		1.125	1.1265		2.21269	2.17086		2.18817	2.19938		2.16731	2.2		0.70628	0.689496
							1.10216	1.10282		1.14486	1.12096		1.12536	1.12698		2.20939	2.1723		2.18818	2.20067		2.16897	2.20018		0.706589	0.689702
							1.10316	1.10216		1.14531	1.12053		1.12406	1.12644		2.20904	2.17328		2.19006	2.20285		2.16638	2.19882		0.706267	0.68956
							1.10281	1.10189		1.14448	1.12155		1.12397	1.12644		2.20736	2.1724		2.18846	2.20516		2.1695	2.19996		0.705313	0.6888
							1.10217	1.10256		1.14474	1.1227		1.12519	1.12769		2.20713	2.17684		2.18919	2.20228		2.1675	2.20275		0.705661	0.688851
							1.10287	1.10318		1.14516	1.1221		1.12432	1.12792		2.20845	2.17735		2.19147	2.20105		2.16681	2.20223		0.706151	0.690037
							1.10294	1.10224		1.14658	1.12157		1.12628	1.12645		2.20954	2.17524		2.18772	2.20187		2.16583	2.19939		0.70637	0.689612
							1.10233	1.10251		1.14569	1.12195		1.12602	1.12713		2.20485	2.17739		2.1909	2.20099		2.16683	2.20153		0.70713	0.689651
							1.10343	1.10265		1.14469	1.12276		1.1253	1.12726		2.2057	2.17489		2.19077	2.2016		2.16824	2.20085		0.706718	0.689792
							1.10339	1.10259		1.14366	1.12199		1.12647	1.12711		2.20547	2.17555		2.18774	2.20485		2.16654	2.19987		0.706447	0.690244
							1.10358	1.10277		1.1437	1.12261		1.12678	1.12891		2.20569	2.17133		2.18996	2.20362		2.16641	2.20027		0.706421	0.690102
							1.10328	1.10239		1.14437	1.12284		1.12569	1.12939		2.20665	2.17155		2.19166	2.20005		2.16848	2.19673		0.706421	0.690991
							1.1029	1.10361		1.14453	1.122		1.12588	1.12789		2.20618	2.17399		2.18953	2.20001		2.1685	2.19834		0.70646	0.690373
							1.10346	1.1033		1.1442	1.12247		1.12627	1.12872		2.2033	2.17296		2.19035	2.20181		2.16833	2.2		0.706408	0.689238
							1.10303	1.10216		1.14384	1.12243		1.12787	1.12917		2.20382	2.17529		2.19117	2.2023		2.16802	2.19946		0.705558	0.690076
							1.10268	1.10113		1.14419	1.1229		1.12713	1.12899		2.20884	2.17736		2.1873	2.2005		2.16834	2.20134		0.706073	0.689728
							1.10359	1.1026		1.14377	1.12374		1.12705	1.1279		2.20776	2.17254		2.18564	2.202		2.16863	2.20126		0.706331	0.689638
							1.10358	1.10319		1.14417	1.12317		1.12705	1.1281		2.20441	2.17191		2.1864	2.20444		2.16794	2.20039		0.706421	0.689638
							1.10421	1.10348		1.1443	1.12288		1.12763	1.12788		2.2036	2.17563		2.18897	2.2001		2.16741	2.20001		0.707349	0.68956
							1.1043	1.10275		1.14342	1.1236		1.12747	1.12789		2.20436	2.17538		2.18681	2.20045		2.16829	2.19955		0.706963	0.690411
							1.10477	1.10216		1.14339	1.1238		1.12699	1.12891		2.20498	2.17574		2.18999	2.19994		2.16694	2.20014		0.707014	0.689805
							1.1047	1.1021		1.14273	1.12299		1.12682	1.12909		2.20562	2.17501		2.18806	2.19965		2.16695	2.20157		0.70655	0.688529
							1.10375	1.10235		1.1446	1.1228		1.1273	1.12856		2.20279	2.17211		2.18749	2.20219		2.1677	2.19891		0.706512	0.689341
							1.10366	1.10154		1.1441	1.12337		1.1272	1.12807		2.20166	2.17319		2.18939	2.20348		2.16638	2.19856		0.70655	0.688349
							1.10429	1.10224		1.14345	1.12403		1.12792	1.12848		2.20557	2.17689		2.18776	2.20221		2.17276	2.20003		0.707427	0.688323
							1.10459	1.10237		1.1433	1.1236		1.12711	1.12836		2.20358	2.17544		2.18922	2.20175		2.17177	2.19811		0.707543	0.689019
							1.10487	1.10227		1.14252	1.12302		1.12807	1.12863		2.20573	2.17274		2.18932	2.20339		2.16692	2.19835		0.706602	0.68947
							1.10492	1.10208		1.14306	1.12294		1.12824	1.12976		2.20783	2.17352		2.19066	2.20737		2.16763	2.19852		0.707169	0.688478
							1.10496	1.1022		1.14471	1.12276		1.12687	1.12881		2.20614	2.17609		2.19147	2.20508		2.16625	2.19599		0.707195	0.688491
							1.10416	1.10245		1.14428	1.12356		1.1278	1.12852		2.20786	2.17414		2.18803	2.2029		2.16583	2.19749		0.707543	0.68938
							1.10484	1.10242		1.14424	1.12311		1.12805	1.12927		2.20837	2.17352		2.18935	2.20309		2.16556	2.20318		0.706692	0.689496
							1.10568	1.10279		1.14382	1.12319		1.1273	1.12905		2.20721	2.17443		2.1887	2.20393		2.16632	2.19803		0.706396	0.689393
							1.10526	1.10265		1.14417	1.12369		1.12752	1.1281		2.20771	2.17348		2.18806	2.20389		2.16905	2.19451		0.706512	0.688851
							1.1052	1.10197		1.14431	1.12252		1.12873	1.12923		2.20584	2.17561		2.18832	2.20552		2.16948	2.1992		0.707543	0.687678
							1.10598	1.10166		1.14474	1.12312		1.12797	1.1285		2.20627	2.17274		2.1875	2.2032		2.16954	2.20159		0.707826	0.688271
							1.10597	1.1027		1.1447	1.12405		1.12798	1.12814		2.20641	2.17426		2.18751	2.20173		2.16837	2.19992		0.707556	0.688387
							1.10464	1.10201		1.14364	1.12419		1.12792	1.1291		2.20616	2.17409		2.18902	2.20454		2.1691	2.19795		0.707092	0.688607
							1.1038	1.10181		1.14475	1.12308		1.12787	1.12803		2.20458	2.17546		2.19062	2.20673		2.16913	2.19876		0.706576	0.689612
							1.10576	1.10359		1.14482	1.12261		1.12833	1.12833		2.20758	2.17635		2.18554	2.20892		2.16955	2.19999		0.705906	0.688826
							1.1052	1.10275		1.14428	1.1233		1.1282	1.12906		2.20949	2.17487		2.18823	2.2095		2.16588	2.19963		0.70539	0.687794
							1.10542	1.10292		1.14333	1.12313		1.12731	1.12952		2.20739	2.17694		2.18928	2.20705		2.16886	2.20242		0.706408	0.688091
							1.10558	1.1027		1.14413	1.12194		1.12646	1.12926		2.20708	2.17645		2.18674	2.20875		2.16646	2.19968		0.707349	0.687872
							1.10555	1.10232		1.14537	1.12275		1.12793	1.12923		2.20964	2.17409		2.19096	2.20892		2.16383	2.2008		0.70762	0.687459
							1.10492	1.10354		1.14501	1.12286		1.12709	1.12939		2.20859	2.17354		2.18831	2.20607		2.16593	2.20309		0.706473	0.688168
							1.10607	1.10317		1.14469	1.12357		1.1272	1.12754		2.20806	2.17507		2.18969	2.20856		2.16732	2.20185		0.706744	0.688246
							1.10604	1.10239		1.14471	1.12322		1.12798	1.1283		2.20642	2.17443		2.18782	2.20623		2.16563	2.20172		0.706705	0.688877
							1.10572	1.1027		1.14363	1.12388		1.12763	1.12802		2.20975	2.17387		2.18991	2.2082		2.16664	2.19989		0.706628	0.68938
							1.10678	1.10336		1.14489	1.12208		1.12832	1.12794		2.20842	2.17537		2.18917	2.20848		2.16698	2.1997		0.70664	0.689883
							1.10647	1.10317		1.14522	1.12236		1.12811	1.12891		2.20718	2.17611		2.1866	2.20803		2.16714	2.20041		0.70655	0.690012
							1.10477	1.10241		1.14477	1.12295		1.12779	1.12885		2.20758	2.1781		2.18761	2.21075		2.16658	2.20031		0.706396	0.688619
							1.10584	1.10287		1.14471	1.12393		1.1268	1.12803		2.21074	2.17363		2.18899	2.20997		2.16857	2.2011		0.707569	0.688052
							1.10608	1.10285		1.1452	1.12328		1.12735	1.12798		2.20933	2.1714		2.18969	2.20845		2.16885	2.2019		0.706769	0.688284
							1.10602	1.10171		1.14474	1.12264		1.12606	1.128		2.20725	2.17514		2.18821	2.20982		2.16696	2.19857		0.706563	0.688877
							1.10556	1.10221		1.14435	1.1228		1.12615	1.12879		2.20846	2.17397		2.18879	2.20905		2.16718	2.1988		0.707311	0.689148
							1.10455	1.10346		1.14458	1.12399		1.12627	1.12867		2.21025	2.17523		2.19212	2.20945		2.16979	2.20392		0.707569	0.689161
							1.10614	1.10363		1.14569	1.12272		1.12659	1.12708		2.21056	2.17759		2.19023	2.20946		2.16759	2.20106		0.706821	0.688555
							1.10612	1.10321		1.14434	1.12266		1.12705	1.12868		2.20962	2.17363		2.18826	2.20967		2.16759	2.20022		0.706447	0.688207
							1.1058	1.10316		1.14582	1.12203		1.12642	1.12847		2.20986	2.17497		2.18778	2.21123		2.16698	2.20137		0.706834	0.687717
							1.1068	1.10287		1.14585	1.12285		1.12601	1.12899		2.21074	2.171		2.18621	2.21191		2.16926	2.20249		0.70771	0.687459
							1.1067	1.10325		1.14585	1.12422		1.12566	1.12872		2.21021	2.17281		2.18825	2.21226		2.16841	2.20303		0.707453	0.686376
							1.10714	1.10229		1.14546	1.12379		1.1258	1.12678		2.21289	2.17646		2.19144	2.21236		2.16817	2.20103		0.707375	0.686802
							1.10719	1.10319		1.14461	1.1238		1.12668	1.12792		2.21036	2.1759		2.19696	2.21387		2.16928	2.2017		0.707736	0.687124
							1.10684	1.10281		1.14575	1.12494		1.12588	1.12778		2.21306	2.17289		2.2036	2.21623		2.16749	2.20134		0.706576	0.687085
							1.10541	1.10203		1.14591	1.12359		1.12521	1.12727		2.2112	2.17245		2.20429	2.2143		2.16949	2.20259		0.706937	0.687124
							1.10587	1.10277		1.14593	1.1229		1.12655	1.12904		2.21186	2.17426		2.20609	2.21297		2.16897	2.20228		0.706898	0.686841
							1.10734	1.10261		1.14626	1.1243		1.12638	1.12883		2.20886	2.17079		2.20507	2.2148		2.16651	2.20241		0.707607	0.685874
							1.10633	1.1031		1.14505	1.12432		1.12575	1.12743		2.21202	2.172		2.20845	2.21907		2.16634	2.20611		0.708394	0.686067
							1.10626	1.10313		1.14464	1.1235		1.12592	1.12779		2.21454	2.17372		2.21165	2.21717		2.16623	2.20352		0.707878	0.686969
							1.10664	1.10234		1.14496	1.12399		1.12593	1.12767		2.21363	2.17497		2.20949	2.21708		2.1663	2.20218		0.707762	0.687111
							1.10607	1.10264		1.14641	1.12306		1.12632	1.12651		2.21455	2.17515		2.20592	2.21779		2.16814	2.20534		0.707349	0.687524
							1.10604	1.10375		1.14599	1.12286		1.12649	1.12716		2.21662	2.17125		2.20986	2.21703		2.16776	2.20509		0.706782	0.688387
							1.10599	1.10332		1.14595	1.12302		1.12594	1.12801		2.21256	2.17293		2.21343	2.21956		2.16906	2.20659		0.706911	0.68871
							1.10685	1.10322		1.14599	1.12276		1.1264	1.12735		2.21364	2.17382		2.21526	2.21975		2.1654	2.20695		0.706731	0.6884
							1.10675	1.10348		1.14658	1.12257		1.12613	1.12787		2.21449	2.17236		2.21593	2.22173		2.1636	2.20522		0.70762	0.688117
							1.10506	1.10441		1.14569	1.12337		1.12427	1.12798		2.21434	2.17448		2.21301	2.21891		2.1686	2.20446		0.707556	0.687898
							1.10608	1.1033		1.14488	1.12431		1.1253	1.1279		2.21703	2.17574		2.21243	2.21824		2.17015	2.20614		0.707581	0.687073
							1.10648	1.10227		1.14702	1.12275		1.12544	1.12765		2.2172	2.1715		2.21899	2.22335		2.16643	2.20552		0.707955	0.687575
							1.10672	1.10318		1.14636	1.12197		1.12478	1.12787		2.22068	2.17336		2.2192	2.22457		2.16766	2.20467		0.706834	0.687717
							1.10631	1.1026		1.14714	1.1228		1.12584	1.1283		2.21762	2.17163		2.21609	2.22203		2.1682	2.20462		0.705519	0.688091
							1.10514	1.10299		1.14639	1.12257		1.12682	1.12803		2.218	2.17168		2.21623	2.2205		2.16629	2.20526		0.706164	0.68813
							1.1054	1.10332		1.14581	1.12342		1.12646	1.12832		2.22328	2.17419		2.219	2.22512		2.16674	2.20308		0.706035	0.688839
							1.10656	1.10294		1.14612	1.12411		1.1262	1.12726		2.22043	2.17426		2.2163	2.22831		2.1668	2.20645		0.705171	0.689535
							1.10609	1.10203		1.14782	1.12334		1.12722	1.12821		2.22059	2.17135		2.21507	2.22694		2.16807	2.20614		0.706086	0.689754
							1.10643	1.10325		1.14742	1.12279		1.12681	1.12887		2.22384	2.17419		2.21687	2.22416		2.16396	2.20442		0.706524	0.689612
							1.10616	1.10238		1.14703	1.12294		1.12444	1.12816		2.22195	2.17555		2.21673	2.22538		2.16341	2.2058		0.707092	0.689058
							1.10612	1.10263		1.14823	1.12212		1.12597	1.1278		2.22128	2.1737		2.21811	2.22475		2.16444	2.20686		0.70637	0.68822
							1.10536	1.10285		1.14736	1.12164		1.12618	1.12793		2.22319	2.17748		2.21891	2.22616		2.1638	2.20803		0.7053	0.688748
							1.10635	1.10227		1.14618	1.12195		1.12551	1.1291		2.22493	2.17185		2.21957	2.22915		2.16682	2.206		0.705119	0.689908
							1.10635	1.10229		1.14776	1.1228		1.12583	1.12815		2.22394	2.17113		2.21746	2.22744		2.16704	2.20716		0.703895	0.688967
							1.10486	1.10217		1.14868	1.12219		1.12692	1.12858		2.22515	2.17463		2.21641	2.22692		2.16672	2.20792		0.704204	0.688413
							1.10567	1.10166		1.14858	1.12179		1.12669	1.12856		2.22754	2.17421		2.21724	2.22801		2.16777	2.20923		0.704965	0.688839
							1.10589	1.10225		1.14803	1.12254		1.12654	1.12864		2.22672	2.17631		2.21837	2.2288		2.16662	2.20968		0.704642	0.6888
							1.106	1.10224		1.14702	1.12133		1.12567	1.12912		2.22614	2.17238		2.21645	2.22859		2.16769	2.21073		0.704655	0.689728
							1.10608	1.10237		1.1489	1.12222		1.12655	1.12837		2.22511	2.17373		2.21788	2.23214		2.16593	2.2106		0.703933	0.688916
							1.10712	1.10215		1.14803	1.12226		1.12705	1.12754		2.22784	2.17617		2.21806	2.23411		2.16672	2.21214		0.703315	0.688065
							1.10676	1.10122		1.14737	1.12115		1.1279	1.12736		2.23237	2.17381		2.21546	2.22978		2.16506	2.21012		0.70325	0.688697
							1.10608	1.10185		1.14803	1.12248		1.12623	1.12937		2.23018	2.17288		2.21586	2.23172		2.16681	2.20877		0.704449	0.688478
							1.10608	1.10217		1.14917	1.12185		1.12641	1.12867		2.22872	2.17421		2.21599	2.23466		2.16785	2.20953		0.703921	0.688697
							1.10584	1.10221		1.14924	1.12159		1.12667	1.12894		2.23231	2.17338		2.21716	2.23334		2.16609	2.20993		0.704862	0.68831
							1.10664	1.10208		1.14806	1.12149		1.12542	1.1294		2.2312	2.17331		2.21666	2.2317		2.16769	2.21061		0.704281	0.687266
							1.10562	1.10312		1.14796	1.12152		1.1264	1.1293		2.23535	2.17225		2.21588	2.23203		2.16748	2.21413		0.704449	0.68715
							1.10536	1.1041		1.14921	1.12057		1.12692	1.12913		2.23664	2.1736		2.21485	2.23629		2.166	2.21565		0.704887	0.686841
							1.10603	1.1035		1.14826	1.12089		1.1264	1.12984		2.23438	2.17413		2.2159	2.23759		2.16566	2.21369		0.704359	0.686144
							1.10582	1.10368		1.14792	1.12223		1.12539	1.12832		2.23621	2.17144		2.21452	2.23656		2.16744	2.20964		0.702967	0.686196
							1.10604	1.10361		1.14935	1.12268		1.12574	1.12872		2.23745	2.17149		2.2155	2.23766		2.16741	2.21414		0.703766	0.687073
							1.10564	1.10343		1.15005	1.12164		1.12668	1.13052		2.23787	2.17291		2.21339	2.23675		2.16771	2.21591		0.703933	0.68599
							1.10667	1.10348		1.14997	1.12124		1.12591	1.12948		2.23707	2.17461		2.2094	2.2388		2.16794	2.21212		0.703856	0.685861
							1.10629	1.10308		1.14898	1.12212		1.12654	1.12898		2.23581	2.17234		2.21329	2.24615		2.16745	2.21115		0.704204	0.686505
							1.10539	1.10242		1.14893	1.12221		1.1262	1.12945		2.23695	2.17146		2.21501	2.24383		2.16879	2.21535		0.704217	0.686944
							1.10569	1.10332		1.15073	1.12119		1.12759	1.13048		2.23893	2.17211		2.21182	2.24071		2.1679	2.21476		0.703856	0.68657
							1.10634	1.10239		1.14925	1.12163		1.12807	1.13002		2.24099	2.17203		2.21204	2.24081		2.1678	2.21541		0.704333	0.686196
							1.10661	1.10256		1.14862	1.12249		1.12686	1.12915		2.23982	2.17256		2.2135	2.24129		2.16837	2.21578		0.703792	0.68599
							1.10613	1.10348		1.14947	1.12196		1.12736	1.12834		2.23896	2.17267		2.21332	2.24727		2.169	2.21207		0.70374	0.685423
							1.10614	1.10344		1.14991	1.12257		1.12698	1.12976		2.24297	2.16993		2.21231	2.24739		2.16736	2.21247		0.703096	0.685203
							1.10684	1.10333		1.15059	1.12207		1.12641	1.1298		2.24451	2.17204		2.21087	2.24442		2.17214	2.21559		0.703302	0.685345
							1.10716	1.10233		1.15063	1.12244		1.12761	1.12985		2.24478	2.17239		2.21033	2.2432		2.17159	2.21477		0.704475	0.685435
							1.10594	1.10246		1.14999	1.12232		1.1269	1.13035		2.24608	2.1711		2.21209	2.24709		2.17083	2.2159		0.703302	0.685809
							1.10723	1.10303		1.15112	1.12139		1.12611	1.12965		2.2432	2.17376		2.20897	2.24726		2.17312	2.21757		0.702696	0.6851
							1.10696	1.10264		1.15046	1.12185		1.12556	1.13088		2.24298	2.17244		2.20984	2.24719		2.17116	2.21743		0.703753	0.685294
							1.10599	1.10333		1.14982	1.12347		1.12714	1.13091		2.24748	2.16918		2.21006	2.24686		2.1678	2.2206		0.704784	0.686067
							1.10758	1.10283		1.15084	1.12241		1.12881	1.13028		2.24753	2.17204		2.2119	2.24685		2.16842	2.21992		0.704526	0.685178
							1.10743	1.10232		1.14981	1.12298		1.12864	1.12925		2.24789	2.17125		2.20989	2.24945		2.17113	2.21923		0.704114	0.684533
							1.10661	1.10303		1.15003	1.12286		1.12829	1.13025		2.24633	2.16971		2.20998	2.25052		2.17198	2.21744		0.703869	0.684572
							1.10714	1.10076		1.15014	1.12236		1.12772	1.13041		2.24446	2.16986		2.20819	2.25009		2.16857	2.21677		0.704771	0.684546
							1.10644	1.10157		1.15086	1.12455		1.12798	1.13117		2.24718	2.17211		2.20784	2.25209		2.17004	2.21856		0.705364	0.684456
							1.10658	1.10237		1.15118	1.12316		1.12765	1.13167		2.24606	2.16923		2.20735	2.2529		2.1719	2.21849		0.706164	0.68452
							1.10703	1.10247		1.15037	1.12205		1.12769	1.13175		2.24601	2.16874		2.20712	2.25537		2.17049	2.21775		0.706357	0.685178
							1.10634	1.10335		1.15044	1.12357		1.12682	1.13148		2.24786	2.17356		2.20855	2.25757		2.17043	2.21871		0.705596	0.685448
							1.10613	1.10332		1.15187	1.12277		1.12787	1.13159		2.24518	2.17247		2.20584	2.25524		2.17154	2.2222		0.7053	0.685216
							1.10639	1.1016		1.15108	1.12372		1.12879	1.13418		2.24767	2.17105		2.20796	2.25742		2.17437	2.22139		0.706047	0.684494
							1.10627	1.10208		1.15089	1.12326		1.12819	1.13204		2.25232	2.17232		2.2093	2.25695		2.17044	2.22105		0.707001	0.684546
							1.10598	1.10379		1.15146	1.124		1.12867	1.13172		2.25002	2.17261		2.20817	2.25387		2.16923	2.22114		0.707349	0.684868
							1.10617	1.10339		1.15041	1.12516		1.1275	1.13172		2.25236	2.17141		2.21009	2.25549		2.16952	2.22076		0.707014	0.684533
							1.10671	1.10254		1.15156	1.12484		1.12878	1.13267		2.25279	2.17173		2.20832	2.25604		2.17108	2.22043		0.70628	0.684456
							1.10616	1.10197		1.15267	1.12435		1.13048	1.13314		2.25009	2.173		2.20669	2.25673		2.17298	2.22427		0.705919	0.684546
							1.10647	1.10251		1.15254	1.12628		1.12868	1.13331		2.25062	2.1728		2.20869	2.25676		2.17221	2.22631		0.704578	0.684688
							1.10697	1.10278		1.15121	1.12592		1.12906	1.13225		2.25142	2.17001		2.21289	2.25961		2.17204	2.22667		0.704423	0.684108
							1.10624	1.10234		1.15136	1.12539		1.13126	1.13368		2.25271	2.17022		2.20968	2.26185		2.17028	2.22648		0.705416	0.683914
							1.10688	1.10327		1.15189	1.12566		1.12985	1.1335		2.25265	2.17448		2.20939	2.26282		2.1731	2.22617		0.705455	0.683876
							1.10594	1.10326		1.15218	1.12623		1.12859	1.13209		2.25259	2.17214		2.20933	2.26247		2.16939	2.22708		0.705364	0.684546
							1.10575	1.10263		1.15124	1.12582		1.1291	1.13352		2.25623	2.17388		2.21079	2.26345		2.17224	2.22748		0.706022	0.685448
							1.10569	1.10166		1.15198	1.12711		1.12888	1.13234		2.25373	2.17644		2.21058	2.26282		2.17251	2.22783		0.706357	0.685667
							1.10687	1.103		1.15218	1.12771		1.12711	1.13315		2.25564	2.172		2.21031	2.26541		2.1695	2.22728		0.707053	0.685693
							1.10604	1.10346		1.15169	1.12677		1.12772	1.13374		2.25477	2.17209		2.21307	2.26506		2.17211	2.22607		0.706189	0.686132
							1.1072	1.10348		1.15246	1.12589		1.12888	1.13341		2.25142	2.17178		2.21154	2.26621		2.17555	2.23216		0.705493	0.686918
							1.10622	1.10398		1.15198	1.1257		1.12989	1.13543		2.25758	2.17198		2.21068	2.26264		2.17443	2.23295		0.706241	0.686815
							1.10482	1.10321		1.15107	1.12607		1.12995	1.13438		2.26206	2.17293		2.21412	2.26617		2.17114	2.2265		0.70521	0.687446
							1.10489	1.10184		1.15215	1.12548		1.13057	1.1342		2.25912	2.17091		2.21115	2.27278		2.17153	2.23016		0.705777	0.6892
							1.10544	1.10197		1.1537	1.12586		1.13034	1.13381		2.25778	2.16954		2.21109	2.27209		2.17141	2.23314		0.706718	0.688684
							1.10563	1.10287		1.15379	1.12627		1.13046	1.13334		2.26238	2.17253		2.21288	2.26876		2.16821	2.22942		0.706357	0.688632
							1.10484	1.10309		1.15322	1.12566		1.13056	1.13457		2.26371	2.17091		2.21339	2.26849		2.16805	2.23515		0.706602	0.688104
							1.10518	1.10234		1.15101	1.12667		1.13043	1.13519		2.26415	2.1696		2.21609	2.27246		2.17053	2.23718		0.705467	0.687962
							1.10652	1.10325		1.15217	1.12632		1.12979	1.13426		2.26372	2.17124		2.21704	2.27398		2.17146	2.23397		0.705145	0.688967
							1.10607	1.10297		1.15224	1.12594		1.13051	1.13364		2.26408	2.17165		2.21222	2.27643		2.16964	2.23245		0.705119	0.687704
							1.1072	1.10233		1.153	1.12749		1.13173	1.13516		2.26219	2.17116		2.21342	2.27863		2.17009	2.23497		0.704514	0.687794
							1.10652	1.10314		1.15292	1.12763		1.13055	1.13572		2.26224	2.17537		2.2148	2.27665		2.16851	2.23521		0.704565	0.6884
							1.10651	1.10206		1.15122	1.12674		1.13071	1.13526		2.2647	2.18703		2.21422	2.27567		2.16957	2.23517		0.706228	0.6884
							1.10634	1.10216		1.15241	1.1282		1.13113	1.13641		2.26688	2.1936		2.21464	2.27593		2.16918	2.2353		0.705931	0.688787
							1.10559	1.10349		1.153	1.12723		1.13071	1.13636		2.26542	2.19714		2.21543	2.28064		2.17123	2.23563		0.704913	0.68898
							1.10665	1.10322		1.15312	1.12748		1.13091	1.1356		2.26761	2.19764		2.21466	2.28126		2.17229	2.23874		0.705106	0.688465
							1.10725	1.10355		1.15263	1.12789		1.13109	1.13547		2.26573	2.19902		2.21214	2.28157		2.16802	2.24005		0.704436	0.688465
							1.10693	1.10333		1.15356	1.12713		1.13139	1.13576		2.26701	2.20084		2.21664	2.2837		2.16708	2.23802		0.703547	0.688632
							1.10706	1.10319		1.15247	1.12827		1.13098	1.1356		2.26742	2.19745		2.21724	2.28699		2.1682	2.23873		0.704333	0.689303
							1.10657	1.10384		1.15246	1.12837		1.13217	1.13653		2.2619	2.19912		2.21259	2.28742		2.1675	2.23979		0.70597	0.689393
							1.10727	1.10353		1.15264	1.12832		1.13252	1.13658		2.26641	2.19693		2.20994	2.29051		2.16692	2.24222		0.706254	0.688284
							1.10685	1.10332		1.15201	1.12811		1.1318	1.13636		2.26836	2.2007		2.21314	2.29088		2.16731	2.24447		0.705622	0.688735
							1.10545	1.10376		1.15219	1.12917		1.13084	1.1369		2.26693	2.20527		2.21771	2.29324		2.16741	2.2444		0.705364	0.68938
							1.10599	1.10344		1.1525	1.12935		1.13166	1.13605		2.26509	2.20378		2.21707	2.2936		2.16784	2.2425		0.705016	0.687524
							1.10496	1.1034		1.15245	1.12744		1.13218	1.13535		2.26275	2.2028		2.21716	2.2977		2.16645	2.24246		0.705184	0.687691
							1.10749	1.10343		1.15198	1.12863		1.13237	1.13733		2.26194	2.2016		2.21502	2.30037		2.16904	2.24744		0.705158	0.688413
							1.10729	1.10287		1.15276	1.13003		1.13206	1.13774		2.26445	2.20245		2.21396	2.30297		2.16966	2.2491		0.704488	0.688284
							1.10609	1.10216		1.15326	1.12949		1.1318	1.1371		2.26998	2.20761		2.21764	2.30355		2.17007	2.24932		0.703779	0.688929
							1.10692	1.10323		1.1533	1.1278		1.1315	1.13728		2.26759	2.20574		2.21803	2.30346		2.16857	2.24763		0.704243	0.68898
							1.10723	1.1029		1.15165	1.12744		1.13177	1.13926		2.26784	2.20566		2.21992	2.30862		2.16966	2.24335		0.705145	0.68791
							1.10718	1.10292		1.15234	1.12903		1.13283	1.13853		2.27067	2.20656		2.22126	2.31198		2.17135	2.24688		0.70521	0.687485
							1.10707	1.10233		1.15247	1.12867		1.13298	1.13766		2.27049	2.20355		2.2188	2.31138		2.16989	2.25004		0.704836	0.688555
							1.10629	1.10344		1.15256	1.12807		1.13309	1.13894		2.27236	2.20496		2.22106	2.31406		2.17167	2.25186		0.705029	0.689251
							1.10609	1.10256		1.15237	1.12837		1.132	1.13845		2.27152	2.20587		2.22335	2.31612		2.16975	2.25611		0.705081	0.688452
							1.10654	1.10251		1.15213	1.12807		1.13398	1.13807		2.2688	2.2036		2.22099	2.31942		2.16776	2.25122		0.704642	0.688851
							1.10754	1.10333		1.15229	1.12903		1.13452	1.13797		2.27154	2.20195		2.21887	2.31885		2.16662	2.25202		0.703869	0.689251
							1.10649	1.10223		1.15237	1.13048		1.13394	1.1378		2.27578	2.20324		2.22065	2.32242		2.16602	2.25672		0.704385	0.687872
							1.10662	1.10314		1.15298	1.13021		1.13471	1.13708		2.27616	2.20431		2.22112	2.32336		2.17001	2.25645		0.705068	0.688026
							1.10707	1.10316		1.15387	1.12941		1.13331	1.13847		2.27673	2.20548		2.22277	2.32553		2.16869	2.25601		0.705184	0.688529
							1.10671	1.10227		1.15284	1.12921		1.13309	1.13949		2.27658	2.20668		2.2254	2.32742		2.16847	2.25876		0.704269	0.6884
							1.10778	1.10206		1.1522	1.1287		1.13306	1.13927		2.27529	2.20433		2.22426	2.33333		2.17079	2.25814		0.704849	0.688877
							1.10741	1.10126		1.15247	1.12932		1.13355	1.13963		2.28017	2.20174		2.22418	2.33264		2.16856	2.26085		0.706125	0.688955
							1.10839	1.10319		1.15244	1.12839		1.13354	1.13929		2.28625	2.20146		2.22561	2.32924		2.16888	2.26072		0.706022	0.688697
							1.10859	1.10314		1.15262	1.12915		1.13443	1.13807		2.28329	2.20079		2.225	2.33565		2.16767	2.26208		0.705287	0.689818
							1.10736	1.10219		1.15242	1.1287		1.13365	1.13868		2.2837	2.19856		2.22479	2.33686		2.16663	2.25849		0.70481	0.689548
							1.10719	1.10308		1.15316	1.12956		1.13347	1.14002		2.28507	2.20141		2.22413	2.33509		2.17003	2.26135		0.705583	0.689393
							1.10683	1.10267		1.1518	1.13007		1.1334	1.13983		2.28715	2.20036		2.2272	2.33913		2.17051	2.26706		0.706022	0.689599
							1.10616	1.10305		1.15242	1.12864		1.13327	1.13958		2.29342	2.19789		2.22715	2.34283		2.16851	2.26582		0.705287	0.689573
							1.10785	1.10264		1.15269	1.12839		1.13518	1.13881		2.29321	2.20303		2.22639	2.34393		2.16786	2.26248		0.70597	0.690037
							1.10755	1.10221		1.15224	1.13083		1.13438	1.13915		2.29132	2.2012		2.22872	2.34501		2.16977	2.2605		0.705983	0.690888
							1.10801	1.1022		1.15246	1.13034		1.13448	1.13865		2.29624	2.19858		2.22868	2.34632		2.1657	2.26304		0.706228	0.690166
							1.10698	1.10389		1.15268	1.12927		1.13478	1.13828		2.29861	2.19776		2.23066	2.34476		2.1665	2.26512		0.706215	0.690811
							1.10736	1.10419		1.15367	1.12912		1.13363	1.1374		2.3024	2.19593		2.22841	2.34492		2.16677	2.26699		0.705906	0.68956
							1.10696	1.10344		1.15271	1.12989		1.13328	1.13886		2.30427	2.19862		2.22955	2.34975		2.16953	2.27026		0.706718	0.687807
							1.10736	1.10301		1.1528	1.12953		1.13511	1.13931		2.30534	2.19673		2.22916	2.34971		2.1715	2.26631		0.707246	0.688258
							1.10733	1.10233		1.15347	1.12977		1.13603	1.14111		2.30546	2.19495		2.22819	2.34774		2.16662	2.26746		0.706331	0.689083
							1.10716	1.10225		1.15264	1.12977		1.13414	1.14088		2.30979	2.19648		2.23392	2.35007		2.1675	2.27282		0.706125	0.68947
							1.10736	1.10314		1.1521	1.12939		1.13382	1.1405		2.31297	2.19461		2.23375	2.34907		2.16944	2.27384		0.706215	0.688632
							1.10734	1.10333		1.15247	1.12935		1.13468	1.14		2.31649	2.19438		2.23252	2.35025		2.16966	2.27381		0.705596	0.688787
							1.1074	1.10328		1.15218	1.12945		1.13394	1.14029		2.32098	2.19473		2.23139	2.35118		2.16941	2.27308		0.705841	0.688864
							1.10736	1.10343		1.15155	1.12956		1.13427	1.13984		2.32367	2.19448		2.23203	2.35679		2.17004	2.27354		0.706112	0.689612
							1.10716	1.10341		1.15139	1.13086		1.13488	1.13824		2.32695	2.1941		2.23229	2.35777		2.17278	2.27847		0.705313	0.688942
							1.10732	1.1033		1.15139	1.12963		1.13338	1.14007		2.33177	2.19247		2.23544	2.35559		2.16904	2.28157		0.70704	0.688478
							1.10716	1.10481		1.15211	1.12999		1.13462	1.14		2.33372	2.19138		2.23544	2.36054		2.1674	2.28351		0.706499	0.689341
							1.10695	1.10434		1.15247	1.13091		1.13565	1.13978		2.33352	2.18956		2.23502	2.36397		2.17142	2.28741		0.706035	0.689973
							1.10742	1.103		1.15272	1.13016		1.13587	1.14071		2.33484	2.18803		2.23403	2.36339		2.17021	2.2896		0.706176	0.689058
							1.10826	1.10327		1.15267	1.12983		1.13628	1.14002		2.33711	2.19029		2.23537	2.35995		2.16913	2.29058		0.706524	0.689303
							1.10828	1.10375		1.15213	1.13013		1.13576	1.13975		2.33595	2.19075		2.2372	2.36167		2.16841	2.29613		0.705403	0.689947
							1.10801	1.1027		1.15278	1.1294		1.13502	1.14064		2.33294	2.19073		2.2378	2.36742		2.16811	2.29703		0.705261	0.68956
							1.1072	1.10353		1.15272	1.13023		1.13394	1.14011		2.32955	2.19089		2.23661	2.36799		2.1666	2.29614		0.706022	0.690373
							1.10738	1.10483		1.15232	1.13011		1.13453	1.13931		2.3337	2.18774		2.235	2.368		2.1679	2.30075		0.705906	0.689754
							1.10745	1.10281		1.15155	1.12922		1.13475	1.14038		2.33647	2.18865		2.23482	2.36816		2.17034	2.30302		0.705532	0.689393
							1.10746	1.10371		1.15153	1.12993		1.13427	1.14184		2.33907	2.18721		2.23711	2.36933		2.16815	2.30859		0.706911	0.689767
							1.10853	1.10384		1.15234	1.13037		1.13426	1.14094		2.33915	2.18719		2.24034	2.36992		2.16839	2.30971		0.707723	0.68996
							1.10662	1.10313		1.15232	1.12926		1.13434	1.14078		2.33708	2.18806		2.24067	2.37503		2.17035	2.3071		0.707027	0.690721
							1.10741	1.10187		1.15187	1.12963		1.13352	1.14144		2.33807	2.18555		2.23682	2.37422		2.17064	2.31161		0.705261	0.690772
							1.10843	1.10194		1.15136	1.13131		1.13533	1.14088		2.34133	2.18607		2.24003	2.37533		2.17151	2.31434		0.705442	0.690991
							1.10785	1.10344		1.15143	1.13024		1.13479	1.13943		2.3484	2.18631		2.24187	2.3783		2.16883	2.31779		0.705403	0.691494
							1.10729	1.10388		1.15245	1.12946		1.13318	1.139		2.35012	2.18816		2.24357	2.38098		2.16834	2.31942		0.705519	0.690166
							1.10649	1.10348		1.15242	1.13017		1.1338	1.13889		2.35322	2.19019		2.2441	2.37923		2.16838	2.31649		0.705467	0.68978
							1.10707	1.10327		1.1522	1.12966		1.13506	1.14027		2.35402	2.18629		2.24424	2.38368		2.16719	2.32058		0.706009	0.68996
							1.1074	1.10223		1.1524	1.1295		1.13431	1.13912		2.35199	2.1867		2.24316	2.38561		2.16775	2.32497		0.70548	0.689625
							1.10861	1.10292		1.15287	1.13108		1.13416	1.14013		2.36017	2.18929		2.24387	2.38489		2.17064	2.32447		0.705184	0.689638
							1.10832	1.10357		1.15262	1.12952		1.13309	1.14051		2.36268	2.18694		2.24414	2.39024		2.16794	2.32549		0.706047	0.690166
							1.10818	1.10279		1.15269	1.12968		1.13377	1.13967		2.36073	2.18593		2.24668	2.39363		2.16957	2.32959		0.705919	0.689754
							1.10832	1.1034		1.1534	1.13056		1.1351	1.1405		2.35964	2.18826		2.24937	2.38962		2.16931	2.3284		0.707027	0.690927
							1.1078	1.10348		1.15304	1.13142		1.13471	1.1405		2.36594	2.18806		2.24759	2.38869		2.1694	2.33164		0.706924	0.690772
							1.10722	1.10352		1.15241	1.1306		1.1347	1.13984		2.37468	2.18875		2.24646	2.38936		2.16789	2.33473		0.707904	0.690037
							1.10765	1.10345		1.15327	1.1283		1.13368	1.13952		2.37763	2.18975		2.2481	2.39286		2.16726	2.33807		0.708742	0.690411
							1.10854	1.10301		1.15374	1.12937		1.13383	1.1396		2.37954	2.18922		2.24811	2.39585		2.17049	2.33834		0.707917	0.690115
							1.10857	1.10248		1.15268	1.13078		1.13436	1.14088		2.38061	2.19102		2.2482	2.39556		2.16789	2.33909		0.707801	0.690385
							1.10858	1.10318		1.15183	1.12976		1.13542	1.14131		2.38004	2.19112		2.2479	2.39786		2.16662	2.34493		0.707723	0.69036
							1.10791	1.1022		1.15192	1.1297		1.1351	1.13973		2.37985	2.19211		2.25096	2.39362		2.16933	2.34609		0.707298	0.690295
							1.10691	1.10241		1.15188	1.13053		1.13426	1.1386		2.3834	2.19278		2.24951	2.39706		2.16753	2.35024		0.707633	0.691082
							1.10796	1.10372		1.15023	1.12981		1.13405	1.13837		2.38155	2.19184		2.24915	2.39954		2.17004	2.3505		0.70869	0.691146
							1.10818	1.10346		1.1516	1.13052		1.13409	1.13939		2.38002	2.19144		2.25029	2.39828		2.17155	2.35326		0.708613	0.691288
							1.10732	1.10368		1.15245	1.12956		1.13426	1.14025		2.38416	2.19066		2.24977	2.39721		2.16578	2.35812		0.708871	0.691571
							1.10796	1.10261		1.15149	1.12899		1.13309	1.14019		2.38773	2.19575		2.25263	2.39415		2.16713	2.36197		0.708909	0.691017
							1.10847	1.10297		1.15112	1.12921		1.1339	1.13975		2.38832	2.19191		2.25526	2.39733		2.1669	2.36995		0.708819	0.690966
							1.10838	1.1025		1.15277	1.1294		1.13545	1.14078		2.38724	2.19427		2.2551	2.39901		2.16677	2.37319		0.70878	0.69112
							1.10823	1.10336		1.15282	1.13047		1.13497	1.14083		2.39042	2.19356		2.25284	2.39986		2.16817	2.37321		0.708613	0.691842
							1.10923	1.10233		1.15251	1.13026		1.1357	1.14087		2.39479	2.19071		2.25561	2.39871		2.16618	2.37992		0.70762	0.692822
							1.10892	1.10243		1.15242	1.13044		1.13489	1.14001		2.39408	2.19103		2.25895	2.39863		2.16512	2.38399		0.707994	0.693582
							1.10792	1.10358		1.15244	1.13044		1.13448	1.13975		2.39214	2.19107		2.25555	2.40166		2.16358	2.38943		0.708871	0.693724
							1.10847	1.10354		1.15204	1.13002		1.13505	1.14046		2.3911	2.19144		2.25348	2.40215		2.16546	2.39319		0.708174	0.694575
							1.108	1.10252		1.15162	1.12901		1.13554	1.14108		2.38903	2.19268		2.25504	2.39812		2.16566	2.3979		0.70753	0.694472
							1.10787	1.10384		1.15118	1.12994		1.13445	1.14085		2.39212	2.19295		2.25528	2.39941		2.16663	2.4013		0.708548	0.694356
							1.10796	1.10286		1.15188	1.12917		1.13422	1.1406		2.39701	2.19185		2.25841	2.39766		2.16491	2.40057		0.708664	0.694626
							1.10838	1.10215		1.15182	1.12917		1.1344	1.14024		2.39746	2.19303		2.26005	2.40018		2.16649	2.40558		0.709979	0.694033
							1.10778	1.10328		1.15262	1.13105		1.13436	1.13989		2.39567	2.19435		2.25901	2.40125		2.16658	2.41074		0.709515	0.693544
							1.10738	1.10314		1.15265	1.1294		1.13559	1.13912		2.39448	2.19078		2.25977	2.40259		2.16355	2.41281		0.708948	0.693492
							1.10818	1.10318		1.15238	1.13074		1.13542	1.13918		2.39626	2.19354		2.25956	2.40436		2.16444	2.41392		0.709734	0.693569
							1.10861	1.10327		1.15254	1.13132		1.13425	1.13933		2.39902	2.19316		2.26073	2.40432		2.16598	2.41491		0.709309	0.693969
							1.10835	1.10233		1.15229	1.13077		1.13305	1.13966		2.39812	2.19452		2.26449	2.40353		2.16611	2.41545		0.709257	0.693595
							1.1077	1.10283		1.15236	1.13111		1.1353	1.13956		2.39693	2.19457		2.26225	2.40268		2.16521	2.41754		0.710018	0.693582
							1.10828	1.10308		1.15246	1.13002		1.13631	1.14073		2.39969	2.19619		2.26137	2.40303		2.16315	2.42376		0.710005	0.693789
							1.10832	1.10237		1.15188	1.1297		1.13528	1.14135		2.40505	2.19873		2.2635	2.39937		2.1641	2.42546		0.70958	0.693402
							1.10894	1.10349		1.15217	1.13003		1.13479	1.14139		2.40503	2.19789		2.26345	2.39808		2.16402	2.43054		0.708974	0.693312
							1.10843	1.10386		1.15237	1.13131		1.13425	1.14082		2.40736	2.19774		2.26559	2.40224		2.16527	2.43358		0.708819	0.692783
							1.10707	1.10296		1.1524	1.13185		1.13466	1.14051		2.41175	2.19607		2.26652	2.40559		2.16552	2.43077		0.709154	0.693015
							1.10722	1.10246		1.15228	1.13087		1.1335	1.1398		2.40773	2.19408		2.26249	2.40484		2.1628	2.43005		0.709812	0.692757
							1.10839	1.10348		1.15223	1.13028		1.13382	1.14032		2.40962	2.19628		2.2661	2.40388		2.16333	2.43241		0.710314	0.691958
							1.10777	1.10341		1.15135	1.13121		1.1344	1.13983		2.41415	2.19715		2.26665	2.40521		2.16561	2.43742		0.710649	0.691301
							1.10736	1.10348		1.15214	1.13148		1.13445	1.13955		2.41851	2.19945		2.26781	2.4063		2.16534	2.44118		0.710405	0.692757
							1.10861	1.10245		1.15109	1.13001		1.13413	1.1397		2.41549	2.19728		2.27112	2.40586		2.16313	2.44053		0.709889	0.692538
							1.10763	1.10263		1.15128	1.13066		1.13374	1.13947		2.41271	2.19658		2.26792	2.40779		2.1641	2.43559		0.709231	0.691133
							1.10727	1.1034		1.15322	1.13145		1.13393	1.13969		2.41527	2.19738		2.26754	2.40723		2.16387	2.44091		0.70994	0.692113
							1.10741	1.10279		1.15192	1.13079		1.13269	1.13961		2.41527	2.20013		2.26808	2.40372		2.16646	2.44546		0.709902	0.691984
							1.10821	1.1035		1.152	1.12976		1.1336	1.13944		2.41856	2.20261		2.27175	2.40634		2.16566	2.44356		0.710031	0.6917
							1.10857	1.10247		1.15254	1.12932		1.13398	1.13953		2.41397	2.20134		2.27468	2.40491		2.16643	2.44161		0.711397	0.691984
							1.10727	1.10193		1.1524	1.12946		1.13355	1.13875		2.41137	2.20032		2.27422	2.40579		2.16646	2.44396		0.711346	0.690824
							1.10682	1.10358		1.15245	1.12981		1.13423	1.13921		2.41444	2.2021		2.27197	2.40331		2.16356	2.44499		0.710276	0.690991
							1.10741	1.10349		1.15184	1.13055		1.1335	1.1396		2.41485	2.20357		2.27461	2.40289		2.16454	2.4457		0.709567	0.691094
							1.10758	1.10282		1.15176	1.12927		1.13332	1.13963		2.41683	2.20157		2.27967	2.403		2.16548	2.45048		0.709077	0.692074
							1.10776	1.10225		1.15159	1.13042		1.13453	1.14005		2.41553	2.20432		2.27983	2.40696		2.16587	2.45094		0.709064	0.691932
							1.10769	1.10314		1.15274	1.13031		1.13475	1.14045		2.41418	2.20525		2.2796	2.40839		2.16557	2.45093		0.709077	0.691881
							1.10848	1.10233		1.15226	1.13035		1.13438	1.1402		2.4161	2.20347		2.28217	2.40798		2.16459	2.45453		0.709592	0.69201
							1.10795	1.10335		1.1512	1.13075		1.13354	1.13962		2.42329	2.20851		2.28411	2.40381		2.16556	2.45745		0.710327	0.691919
							1.10884	1.10357		1.15122	1.12952		1.13365	1.13952		2.42035	2.20721		2.28513	2.4022		2.16557	2.45948		0.710843	0.692616
							1.10859	1.10353		1.15076	1.13073		1.13315	1.13868		2.41651	2.2057		2.2859	2.40799		2.16446	2.45659		0.712635	0.692319
							1.10862	1.10316		1.15099	1.13061		1.13325	1.13953		2.4152	2.20657		2.28605	2.40866		2.16433	2.45775		0.712609	0.692267
							1.10727	1.10211		1.15236	1.12968		1.13505	1.13944		2.41591	2.20547		2.28655	2.40497		2.16383	2.46066		0.711913	0.693286
							1.10714	1.10234		1.15242	1.13115		1.1346	1.13884		2.4194	2.20709		2.28713	2.40457		2.16393	2.4615		0.712364	0.692938
							1.10853	1.10328		1.15162	1.13093		1.13396	1.13925		2.41861	2.20847		2.29147	2.40366		2.16373	2.4624		0.71208	0.692074
							1.10899	1.10394		1.15139	1.12914		1.13395	1.13865		2.41852	2.20697		2.29063	2.40833		2.16379	2.46093		0.713189	0.692616
							1.1087	1.10223		1.15222	1.12975		1.13421	1.14046		2.41765	2.20954		2.28783	2.40579		2.16406	2.46292		0.71315	0.692474
							1.10828	1.1025		1.15233	1.13071		1.13327	1.14007		2.40942	2.20928		2.28919	2.40424		2.16735	2.46347		0.713692	0.692035
							1.10703	1.1023		1.15226	1.13083		1.13368	1.13965		2.42133	2.21056		2.29074	2.40269		2.16629	2.466		0.71346	0.691958
							1.10817	1.10268		1.15245	1.13001		1.13387	1.13944		2.41865	2.21051		2.29208	2.40265		2.16482	2.46694		0.713099	0.691919
							1.10907	1.10349		1.15324	1.12995		1.1334	1.13951		2.41563	2.21083		2.29462	2.40615		2.16705	2.46721		0.712828	0.691481
							1.10701	1.10352		1.15282	1.1306		1.13333	1.14007		2.41816	2.20998		2.29468	2.40588		2.16607	2.46484		0.711668	0.6921
							1.10687	1.10444		1.15284	1.1306		1.13325	1.13963		2.42178	2.21115		2.29087	2.40623		2.16567	2.46707		0.711719	0.692964
							1.10767	1.1035		1.15209	1.13053		1.1332	1.14049		2.43177	2.21105		2.29561	2.40452		2.16388	2.46999		0.712738	0.691778
							1.10746	1.10247		1.15082	1.13017		1.13304	1.13933		2.42431	2.21537		2.30066	2.40577		2.16517	2.4713		0.71297	0.692139
							1.1072	1.10285		1.15144	1.12828		1.13301	1.13752		2.42266	2.21477		2.30114	2.40436		2.16581	2.46961		0.712106	0.692229
							1.10724	1.10362		1.15112	1.12989		1.13254	1.13872		2.42217	2.21328		2.30482	2.3997		2.16414	2.47101		0.711681	0.692023
							1.1085	1.10361		1.15247	1.13023		1.13352	1.13769		2.42042	2.21553		2.30505	2.40225		2.16551	2.47454		0.71159	0.691159
							1.10835	1.10207		1.15139	1.12989		1.1339	1.13796		2.4247	2.21762		2.30627	2.40365		2.1642	2.47284		0.71159	0.691984
							1.10724	1.1017		1.15126	1.13035		1.13302	1.13846		2.42299	2.21907		2.31464	2.40508		2.16223	2.47498		0.711539	0.692873
							1.10753	1.1018		1.15272	1.13015		1.13438	1.13787		2.41949	2.21707		2.31917	2.40577		2.16121	2.47626		0.712003	0.693557
							1.10889	1.10269		1.1514	1.1299		1.1337	1.13837		2.41891	2.21828		2.31764	2.40916		2.1656	2.47228		0.711951	0.695284
							1.10756	1.10263		1.15213	1.1299		1.13387	1.13925		2.41893	2.22041		2.32036	2.40555		2.16667	2.47436		0.711706	0.696212
							1.10785	1.10301		1.15217	1.12945		1.1338	1.13952		2.42159	2.22094		2.3243	2.40175		2.16431	2.47605		0.712235	0.696225
							1.10845	1.10333		1.15168	1.12954		1.13374	1.13855		2.42185	2.22039		2.32752	2.40265		2.16654	2.47348		0.712635	0.696779
							1.1085	1.10363		1.15299	1.12908		1.13323	1.13841		2.42266	2.22157		2.33228	2.40424		2.16735	2.47648		0.711487	0.697565
							1.10742	1.10277		1.15343	1.12999		1.13314	1.13876		2.41917	2.22345		2.33718	2.40162		2.16636	2.47335		0.711758	0.696599
							1.10865	1.10296		1.15195	1.13043		1.13318	1.13878		2.41937	2.22232		2.33635	2.40357		2.16478	2.47251		0.712854	0.696083
							1.1088	1.10398		1.15234	1.12933		1.13367	1.13872		2.41883	2.22488		2.34024	2.40334		2.16756	2.47546		0.711126	0.696148
							1.10858	1.10473		1.15295	1.12919		1.13271	1.13882		2.4169	2.2246		2.3455	2.40155		2.16719	2.47764		0.711384	0.696367
							1.10816	1.10333		1.15148	1.13066		1.13202	1.1384		2.41669	2.22482		2.34929	2.40289		2.16358	2.47329		0.711771	0.696998
							1.10709	1.10386		1.15334	1.12952		1.13382	1.13827		2.41338	2.22493		2.34945	2.40185		2.16261	2.47243		0.711423	0.696895
							1.10767	1.1037		1.15317	1.12883		1.13365	1.1386		2.4181	2.22836		2.3464	2.39848		2.16561	2.4768		0.711474	0.696096
							1.10836	1.10424		1.15321	1.12923		1.13282	1.13904		2.41969	2.23066		2.34779	2.40098		2.16573	2.48089		0.710856	0.69549
							1.10768	1.10443		1.15372	1.12981		1.13343	1.13753		2.41431	2.22931		2.35082	2.40091		2.16409	2.47764		0.710856	0.695181
							1.10852	1.10346		1.15251	1.12948		1.13343	1.13832		2.41605	2.22751		2.35576	2.39975		2.16686	2.47764		0.711333	0.694807
							1.10754	1.10304		1.15246	1.12917		1.13403	1.13835		2.41214	2.22737		2.35376	2.40029		2.16776	2.47977		0.709953	0.695799
							1.10729	1.10332		1.15273	1.12923		1.1331	1.13921		2.41186	2.22974		2.35304	2.40102		2.16514	2.47675		0.710637	0.695503
							1.10809	1.10267		1.15384	1.12946		1.13239	1.13895		2.41263	2.23479		2.3588	2.40144		2.16348	2.47759		0.710997	0.69482
							1.10827	1.10318		1.15294	1.13035		1.13278	1.13831		2.41253	2.2319		2.36108	2.40068		2.16534	2.47483		0.710972	0.694833
							1.10908	1.10285		1.15304	1.12926		1.13328	1.13867		2.41246	2.22845		2.36665	2.40398		2.16602	2.47596		0.710198	0.694833
							1.10861	1.10402		1.15374	1.12919		1.13414	1.1393		2.41022	2.23016		2.36657	2.40265		2.16404	2.47529		0.70994	0.694949
							1.10692	1.10354		1.15383	1.13015		1.13302	1.13903		2.41268	2.23066		2.36461	2.40032		2.16248	2.47627		0.710482	0.695941
							1.10714	1.10299		1.15291	1.12954		1.13282	1.13837		2.41698	2.23115		2.37123	2.40033		2.16535	2.47826		0.709657	0.696715
							1.10651	1.10232		1.15155	1.12993		1.13296	1.13944		2.41588	2.23416		2.37342	2.4		2.16356	2.47835		0.709618	0.696844
							1.10725	1.10267		1.15309	1.12933		1.13324	1.13886		2.41491	2.23381		2.37485	2.40232		2.16259	2.4785		0.709412	0.695941
							1.1082	1.10256		1.15366	1.12949		1.13307	1.13855		2.41382	2.23103		2.37834	2.39822		2.1636	2.47944		0.708394	0.696135
							1.10727	1.10333		1.15361	1.12886		1.13296	1.13946		2.41355	2.23299		2.37743	2.39639		2.16553	2.47841		0.710392	0.695297
							1.10762	1.10331		1.15348	1.1291		1.13306	1.13894		2.41977	2.23567		2.37982	2.39699		2.16276	2.47693		0.711539	0.69589
							1.10878	1.10421		1.1538	1.12915		1.13225	1.13829		2.42035	2.23642		2.38189	2.40117		2.16446	2.48073		0.712364	0.694781
							1.10893	1.104		1.15452	1.12868		1.13301	1.13911		2.41478	2.23704		2.38176	2.40046		2.16589	2.47983		0.712905	0.695103
							1.10796	1.1034		1.15358	1.1293		1.13262	1.13905		2.41521	2.23803		2.3865	2.39778		2.16481	2.47563		0.71346	0.696831
							1.10832	1.10343		1.15361	1.12954		1.13193	1.13827		2.41841	2.23736		2.38538	2.39684		2.16482	2.4772		0.714916	0.697411
							1.10863	1.10306		1.15402	1.13043		1.13221	1.13826		2.4195	2.23782		2.38668	2.39813		2.1677	2.47666		0.715251	0.698545
							1.10754	1.10303		1.15396	1.12937		1.13132	1.13903		2.4182	2.24168		2.38508	2.39835		2.16466	2.47424		0.715535	0.698945
							1.1075	1.10279		1.15291	1.13047		1.13193	1.13888		2.41832	2.24054		2.38481	2.39879		2.1617	2.47523		0.715793	0.699551
							1.10767	1.10275		1.15363	1.13142		1.13316	1.13989		2.4174	2.24071		2.3898	2.40028		2.16543	2.47421		0.716489	0.699525
							1.10792	1.10393		1.15428	1.12989		1.1328	1.13923		2.41774	2.24112		2.39195	2.39806		2.16571	2.47074		0.71743	0.698429
							1.10934	1.10352		1.15379	1.13038		1.13266	1.13806		2.41957	2.24339		2.39139	2.39738		2.16485	2.47293		0.716644	0.698494
							1.10844	1.10259		1.15385	1.12983		1.13319	1.1386		2.41868	2.24117		2.39098	2.40069		2.1644	2.47275		0.716772	0.698687
							1.1075	1.10287		1.15476	1.12932		1.13329	1.13832		2.41771	2.24565		2.39204	2.4033		2.16477	2.4702		0.716669	0.698829
							1.10746	1.1035		1.15528	1.12986		1.13341	1.13841		2.41629	2.2466		2.39317	2.39893		2.16409	2.47364		0.716051	0.698455
							1.10928	1.10264		1.15508	1.13163		1.13472	1.13828		2.41542	2.2417		2.39032	2.40206		2.16321	2.47278		0.715677	0.697849
							1.10859	1.10248		1.15463	1.13117		1.13362	1.13894		2.41469	2.24237		2.39363	2.40122		2.16297	2.47298		0.715251	0.697862
							1.10776	1.10261		1.15452	1.12966		1.13301	1.13918		2.41356	2.24508		2.39742	2.39911		2.16062	2.47114		0.715677	0.697308
							1.10879	1.10259		1.15432	1.12986		1.13407	1.13871		2.41574	2.24762		2.39636	2.39885		2.1641	2.46922		0.716682	0.696882
							1.10816	1.10419		1.15641	1.13028		1.13418	1.1396		2.4139	2.2461		2.39551	2.39437		2.16509	2.46842		0.715999	0.696328
							1.10769	1.10286		1.15526	1.13015		1.13481	1.13862		2.41529	2.24345		2.39934	2.39774		2.16205	2.46813		0.715754	0.697114
							1.10781	1.10279		1.15434	1.13051		1.13454	1.13801		2.41749	2.24568		2.39617	2.39777		2.16382	2.47317		0.717417	0.698739
							1.10778	1.10461		1.15603	1.1311		1.13374	1.13836		2.4145	2.24757		2.40144	2.39719		2.16286	2.4717		0.71685	0.700092
							1.10783	1.10268		1.15526	1.13034		1.13322	1.13955		2.41066	2.24495		2.40173	2.40048		2.16245	2.46824		0.716656	0.70053
							1.10857	1.10319		1.1544	1.13056		1.13304	1.13984		2.41115	2.24484		2.402	2.39999		2.1656	2.46765		0.715947	0.702026
							1.10886	1.10314		1.15535	1.131		1.13394	1.13922		2.40937	2.24588		2.40219	2.39593		2.16404	2.46514		0.715406	0.701381
							1.10817	1.10283		1.15531	1.13078		1.13331	1.1392		2.40967	2.24947		2.40219	2.39524		2.16138	2.4669		0.714903	0.700389
							1.10849	1.10296		1.15601	1.13185		1.13284	1.13931		2.41254	2.25046		2.40928	2.39777		2.15985	2.46681		0.714169	0.700878
							1.10848	1.10274		1.15596	1.13095		1.13309	1.1384		2.40992	2.24585		2.40954	2.39821		2.16293	2.46503		0.714646	0.700569
							1.10758	1.10327		1.15452	1.12928		1.13445	1.13862		2.40781	2.24699		2.40541	2.39596		2.15999	2.46575		0.714181	0.699976
							1.10808	1.10321		1.15499	1.13026		1.13439	1.1398		2.41075	2.24931		2.40544	2.39849		2.16025	2.46604		0.713344	0.700028
							1.10809	1.10268		1.15508	1.13057		1.13368	1.13975		2.41174	2.25212		2.40679	2.39913		2.1623	2.46739		0.713937	0.700479
							1.10783	1.10469		1.15615	1.13047		1.13385	1.1396		2.4094	2.25366		2.41277	2.39712		2.16172	2.4668		0.714181	0.699976
							1.10777	1.10475		1.15633	1.1299		1.13519	1.13976		2.40626	2.25334		2.40865	2.39781		2.16177	2.46698		0.714646	0.699241
							1.10749	1.10434		1.15589	1.12994		1.13552	1.13957		2.40598	2.25204		2.41107	2.39845		2.16085	2.46577		0.714581	0.700079
							1.10741	1.10393		1.15526	1.13154		1.13561	1.13973		2.40839	2.25177		2.41133	2.3942		2.16208	2.46544		0.714143	0.701136
							1.10789	1.10323		1.15561	1.13034		1.13515	1.13956		2.41016	2.25553		2.40856	2.39456		2.16422	2.46662		0.713924	0.701201
							1.10759	1.10353		1.1571	1.12925		1.13493	1.13884		2.40862	2.25685		2.41206	2.39727		2.16397	2.46312		0.713086	0.701871
							1.10805	1.10335		1.15691	1.13051		1.13566	1.13921		2.40608	2.25502		2.41542	2.39759		2.16057	2.46308		0.712815	0.702142
							1.10746	1.10247		1.15682	1.13093		1.13534	1.14009		2.40178	2.25667		2.41436	2.39595		2.16179	2.46199		0.713099	0.701458
							1.10838	1.10425		1.15766	1.13074		1.13474	1.13989		2.40521	2.25448		2.41472	2.39407		2.16203	2.46229		0.712789	0.701368
							1.10893	1.10285		1.15665	1.12985		1.13541	1.14073		2.40901	2.25633		2.41734	2.39259		2.16358	2.4631		0.712467	0.701381
							1.10741	1.10215		1.15637	1.13111		1.13458	1.13984		2.40494	2.26282		2.41861	2.39583		2.16208	2.46221		0.713021	0.70133
							1.10796	1.10363		1.1563	1.13052		1.13467	1.13891		2.40461	2.26328		2.41846	2.39755		2.16051	2.461		0.712892	0.70133
							1.10742	1.10364		1.15624	1.13104		1.1365	1.13884		2.40773	2.26041		2.41683	2.39773		2.16214	2.46169		0.712854	0.701188
							1.10823	1.10237		1.15625	1.13002		1.13555	1.13961		2.40534	2.26193		2.41565	2.39489		2.16404	2.45936		0.712776	0.699821
							1.10861	1.10258		1.15606	1.13135		1.13462	1.1397		2.40534	2.26431		2.41436	2.39246		2.16298	2.46084		0.712673	0.699873
							1.10805	1.10252		1.15621	1.13048		1.13528	1.13965		2.4024	2.26465		2.41607	2.39519		2.1619	2.45753		0.712055	0.700015
							1.10774	1.10261		1.15699	1.13199		1.13551	1.13987		2.39964	2.26509		2.41426	2.39746		2.16343	2.44969		0.71159	0.699834
							1.10859	1.10332		1.15736	1.13302		1.1361	1.14117		2.39895	2.26464		2.41694	2.39349		2.1631	2.45637		0.712776	0.69986
							1.10942	1.10237		1.15629	1.13136		1.13515	1.14024		2.39756	2.26505		2.41677	2.38932		2.16119	2.45875		0.712106	0.699061
							1.10792	1.10206		1.15659	1.13092		1.13421	1.14037		2.39895	2.26988		2.41686	2.39262		2.16444	2.4596		0.712609	0.69839
							1.10765	1.10238		1.1574	1.13131		1.13561	1.1408		2.4005	2.27185		2.41963	2.39772		2.16547	2.45986		0.714633	0.698777
							1.10943	1.10384		1.1576	1.13168		1.13568	1.13975		2.39787	2.27664		2.417	2.39818		2.1637	2.45605		0.71538	0.697372
							1.10795	1.10346		1.15715	1.13184		1.13559	1.14033		2.39676	2.27941		2.41551	2.39665		2.16089	2.45668		0.716063	0.697733
							1.1075	1.10368		1.15782	1.13225		1.13546	1.14113		2.40214	2.27868		2.41627	2.39386		2.16445	2.45813		0.717958	0.698726
							1.1084	1.10367		1.15888	1.1331		1.13565	1.14184		2.40545	2.28077		2.41587	2.39438		2.16422	2.45267		0.718513	0.70035
							1.10692	1.10228		1.15821	1.13264		1.13563	1.14136		2.40616	2.28295		2.41668	2.39631		2.16088	2.4507		0.719686	0.701948
							1.10795	1.10346		1.15874	1.13186		1.13581	1.14033		2.40839	2.28392		2.41587	2.39496		2.16218	2.45245		0.721129	0.702606
							1.10863	1.10349		1.15817	1.13334		1.13577	1.14135		2.40586	2.28155		2.4194	2.39416		2.1637	2.44901		0.721851	0.702709
							1.10863	1.10272		1.15628	1.13345		1.13694	1.14183		2.40439	2.28066		2.41731	2.39495		2.1629	2.44821		0.721929	0.703895
							1.10879	1.10343		1.15634	1.13199		1.13674	1.14072		2.40612	2.28655		2.4128	2.39798		2.1624	2.45052		0.721851	0.704952
							1.10801	1.10345		1.1566	1.13145		1.1359	1.14014		2.40534	2.29031		2.41486	2.39862		2.16112	2.45338		0.721542	0.704372
							1.10716	1.10386		1.1575	1.13217		1.13671	1.14087		2.40436	2.28951		2.41704	2.39684		2.16072	2.45175		0.720627	0.704127
							1.1068	1.104		1.15754	1.13305		1.13686	1.14077		2.39861	2.29065		2.41504	2.39617		2.16155	2.44624		0.720627	0.704668
							1.10755	1.10246		1.15763	1.13182		1.13695	1.14065		2.39729	2.29022		2.41659	2.39341		2.16168	2.44796		0.720446	0.704049
							1.10872	1.10272		1.15786	1.13195		1.13616	1.14207		2.39644	2.29299		2.41625	2.39079		2.16283	2.44711		0.719737	0.703843
							1.10885	1.10426		1.15776	1.13195		1.13574	1.14277		2.40004	2.30096		2.41616	2.39667		2.16485	2.44474		0.719041	0.703805
							1.10847	1.10337		1.15851	1.13377		1.13695	1.1423		2.39549	2.30326		2.41811	2.39701		2.1631	2.44357		0.719557	0.703018
							1.1081	1.10345		1.15968	1.13481		1.13704	1.14274		2.39286	2.30343		2.41754	2.39801		2.15844	2.44319		0.719699	0.702644
							1.10871	1.10391		1.15893	1.13346		1.13653	1.14229		2.39751	2.30302		2.41573	2.39658		2.16182	2.44635		0.718654	0.702593
							1.10764	1.10322		1.15855	1.13377		1.13502	1.14091		2.39929	2.30524		2.41342	2.39375		2.16374	2.44722		0.719028	0.702825
							1.10701	1.10265		1.1575	1.13407		1.1347	1.14095		2.40015	2.30909		2.41251	2.39475		2.16165	2.44674		0.719389	0.703521
							1.10794	1.10228		1.15827	1.13296		1.13671	1.14176		2.39783	2.31489		2.41365	2.39622		2.16224	2.44392		0.719325	0.704926
							1.10848	1.10323		1.15905	1.13311		1.13648	1.14141		2.39411	2.31811		2.41713	2.39791		2.16453	2.43989		0.718461	0.705094
							1.10865	1.10364		1.15946	1.133		1.1364	1.14206		2.39301	2.31984		2.41347	2.3943		2.16366	2.44276		0.718023	0.704655
							1.10747	1.10359		1.15929	1.13287		1.13807	1.14217		2.39301	2.32467		2.41096	2.39537		2.16047	2.44537		0.718899	0.70414
							1.10682	1.10292		1.15928	1.13285		1.13829	1.14189		2.3917	2.32383		2.41228	2.3958		2.16151	2.44166		0.720343	0.705119
							1.10863	1.1027		1.15799	1.13229		1.13756	1.1415		2.39159	2.32295		2.41195	2.40014		2.16633	2.43648		0.718951	0.704591
							1.1084	1.10379		1.15858	1.13325		1.13826	1.14201		2.39183	2.32818		2.41108	2.39493		2.16801	2.43565		0.719054	0.703263
							1.1074	1.10336		1.15909	1.13391		1.13743	1.14252		2.38889	2.32812		2.40882	2.39195		2.16137	2.43913		0.720163	0.701652
							1.10741	1.10348		1.15885	1.13449		1.13753	1.1434		2.39336	2.33065		2.40967	2.3956		2.15965	2.43922		0.719479	0.700389
							1.10839	1.1035		1.15976	1.13422		1.13778	1.14324		2.39277	2.33597		2.41172	2.39568		2.16164	2.43875		0.720653	0.70035
							1.10863	1.10245		1.16147	1.13395		1.1373	1.14214		2.3911	2.33952		2.41157	2.39313		2.16112	2.43636		0.721374	0.700401
							1.10838	1.10328		1.1603	1.13514		1.13838	1.14279		2.3942	2.33873		2.41081	2.39297		2.16151	2.43486		0.720614	0.699048
							1.10803	1.10259		1.15907	1.13445		1.13832	1.14373		2.39152	2.34093		2.40607	2.39682		2.16086	2.4333		0.720846	0.698932
							1.10835	1.10368		1.15824	1.13518		1.13779	1.14346		2.39429	2.34176		2.4091	2.39339		2.16155	2.43114		0.719879	0.699564
							1.10769	1.10455		1.15889	1.13493		1.13682	1.1444		2.39685	2.34258		2.41043	2.39305		2.16115	2.42985		0.719673	0.699976
							1.10848	1.10361		1.159	1.13343		1.13775	1.14341		2.39536	2.34505		2.41061	2.39504		2.16445	2.42974		0.720124	0.699963
							1.10941	1.10208		1.15829	1.13555		1.13783	1.14166		2.3954	2.34466		2.40925	2.39478		2.16548	2.4256		0.719273	0.699963
							1.10818	1.10345		1.15671	1.13535		1.13822	1.14353		2.39378	2.34479		2.40767	2.39506		2.16277	2.42581		0.718577	0.699757
							1.10823	1.10349		1.15777	1.13515		1.1396	1.14344		2.39122	2.3486		2.40962	2.39443		2.16177	2.43333		0.719647	0.699834
							1.10866	1.10364		1.15852	1.1349		1.13889	1.14355		2.39152	2.35343		2.40979	2.39705		2.16563	2.43171		0.721129	0.700169
							1.10862	1.10333		1.15835	1.13451		1.13811	1.14368		2.3914	2.35265		2.40652	2.39902		2.16446	2.42831		0.722406	0.701549
							1.10885	1.10358		1.15794	1.13403		1.13844	1.1438		2.38854	2.35308		2.40701	2.39884		2.16186	2.42743		0.72363	0.702554
							1.10883	1.1038		1.15844	1.13515		1.13985	1.14488		2.388	2.35453		2.40188	2.39654		2.16293	2.42583		0.723527	0.702992
							1.10916	1.10254		1.15813	1.13634		1.13876	1.146		2.38909	2.35392		2.40249	2.39515		2.16249	2.42971		0.723488	0.704655
							1.10948	1.10371		1.15762	1.13498		1.13742	1.14502		2.39255	2.35818		2.41083	2.39663		2.16402	2.42976		0.724197	0.704539
							1.10885	1.10313		1.15833	1.13539		1.13732	1.14269		2.39047	2.35809		2.40625	2.39697		2.1624	2.42471		0.723991	0.704952
							1.10813	1.10148		1.15927	1.1361		1.13829	1.14439		2.38492	2.35764		2.40231	2.39627		2.16218	2.42479		0.724481	0.705158
							1.10911	1.10346		1.15962	1.13547		1.13946	1.1452		2.38654	2.35868		2.40184	2.39732		2.16467	2.42974		0.724481	0.705287
							1.10888	1.10345		1.1596	1.13444		1.13888	1.14477		2.38782	2.36289		2.39883	2.39366		2.16624	2.42655		0.724584	0.705106
							1.10821	1.10359		1.15723	1.1344		1.13787	1.14475		2.38441	2.36345		2.40149	2.3889		2.16536	2.42719		0.725615	0.705274
							1.10871	1.10301		1.1582	1.13534		1.13948	1.14465		2.38227	2.36531		2.40436	2.38783		2.16118	2.42439		0.72461	0.705429
							1.10966	1.10275		1.15762	1.13603		1.13949	1.14461		2.38184	2.36603		2.40348	2.38649		2.16561	2.4243		0.724494	0.704746
							1.10902	1.10287		1.15677	1.13586		1.1381	1.14373		2.38256	2.365		2.40358	2.38105		2.16601	2.42481		0.724069	0.70521
							1.10844	1.10258		1.15714	1.1355		1.1384	1.14364		2.38555	2.36807		2.40058	2.37734		2.16364	2.42542		0.722999	0.705571
							1.10874	1.1034		1.15815	1.13558		1.13829	1.14488		2.38356	2.36965		2.39835	2.37346		2.16293	2.42311		0.723476	0.705919
							1.10968	1.10346		1.15946	1.13597		1.13833	1.14577		2.38287	2.37038		2.40269	2.36918		2.16573	2.42118		0.72354	0.705712
							1.10905	1.10326		1.15786	1.13645		1.13929	1.14538		2.3847	2.36619		2.40236	2.36727		2.16395	2.42147		0.723076	0.705571
							1.10898	1.10198		1.15702	1.13492		1.14087	1.14419		2.38306	2.36896		2.40048	2.3663		2.16254	2.4202		0.722419	0.706086
							1.10884	1.10252		1.15759	1.13541		1.13957	1.14473		2.3811	2.37365		2.39798	2.35906		2.16032	2.42111		0.72189	0.706769
							1.1095	1.10384		1.15763	1.1368		1.13868	1.1446		2.3841	2.37749		2.39776	2.36043		2.16179	2.41969		0.722315	0.708806
							1.10879	1.1029		1.15742	1.13547		1.13973	1.14567		2.38024	2.38208		2.39711	2.36169		2.16534	2.41772		0.723282	0.70936
							1.10859	1.1027		1.15769	1.13476		1.1388	1.14492		2.38145	2.38409		2.39782	2.36467		2.16241	2.41561		0.724094	0.710082
							1.10888	1.10333		1.15866	1.13693		1.13916	1.14483		2.38488	2.38341		2.39941	2.36688		2.16241	2.41979		0.725035	0.711358
							1.10899	1.10322		1.15782	1.13735		1.13971	1.14563		2.38184	2.38061		2.39844	2.36486		2.1674	2.4224		0.726505	0.711526
							1.10849	1.1034		1.15784	1.13691		1.13956	1.14492		2.38315	2.38721		2.40102	2.36161		2.16587	2.41777		0.727485	0.710598
							1.10897	1.10217		1.15758	1.13644		1.13913	1.14475		2.37815	2.38783		2.40121	2.35863		2.16415	2.41875		0.727601	0.710405
							1.11001	1.10154		1.15755	1.13634		1.1386	1.14498		2.37323	2.38899		2.40045	2.35393		2.16315	2.41548		0.728413	0.710288
							1.11005	1.1022		1.15575	1.13684		1.13987	1.14438		2.3754	2.3884		2.40184	2.35227		2.16308	2.41836		0.72889	0.710662
							1.1091	1.10269		1.15599	1.13596		1.13948	1.14641		2.38296	2.38786		2.39755	2.34939		2.16307	2.41875		0.729031	0.710817
							1.10948	1.10232		1.15896	1.13708		1.1394	1.1466		2.3836	2.39047		2.39858	2.3463		2.16395	2.41797		0.728645	0.710778
							1.10983	1.10376		1.15954	1.1357		1.13963	1.1462		2.38164	2.38677		2.4016	2.34712		2.16512	2.41793		0.728194	0.711487
							1.10947	1.1033		1.15809	1.13729		1.14065	1.14777		2.37825	2.38666		2.39823	2.34132		2.16407	2.41498		0.727794	0.711822
							1.10993	1.10235		1.15893	1.1393		1.14201	1.1467		2.37392	2.38849		2.39894	2.33801		2.15994	2.41426		0.727601	0.712454
							1.11076	1.10304		1.15929	1.13742		1.1405	1.14683		2.37551	2.39101		2.39791	2.334		2.16315	2.41766		0.72675	0.712209
							1.10914	1.10248		1.15897	1.13584		1.13958	1.14676		2.37459	2.39223		2.39884	2.33111		2.16106	2.41687		0.727704	0.712016
							1.11	1.1033		1.1588	1.13664		1.14023	1.14595		2.37156	2.38984		2.39783	2.32828		2.16135	2.41437		0.728129	0.711552
							1.11111	1.10353		1.15931	1.13711		1.14013	1.14537		2.36646	2.38925		2.39492	2.32274		2.16219	2.41214		0.726866	0.711719
							1.10999	1.10367		1.16005	1.13753		1.13994	1.14555		2.3618	2.39224		2.39612	2.3249		2.16169	2.41341		0.726144	0.711887
							1.10884	1.10363		1.15943	1.13853		1.1403	1.14634		2.36103	2.39271		2.39761	2.33326		2.1642	2.41472		0.725886	0.711694
							1.10957	1.10259		1.15785	1.13752		1.14018	1.145		2.35702	2.39113		2.39832	2.33613		2.16525	2.41466		0.727472	0.711874
							1.10987	1.10353		1.15744	1.13748		1.14144	1.14553		2.35288	2.39144		2.40038	2.33352		2.16222	2.41163		0.727884	0.710946
							1.10988	1.10312		1.15607	1.13806		1.1406	1.14604		2.35037	2.39337		2.39643	2.33642		2.16106	2.40858		0.727343	0.709721
							1.11026	1.10411		1.1565	1.13737		1.1403	1.14479		2.34877	2.39038		2.39653	2.33503		2.16411	2.4107		0.728297	0.710314
							1.11032	1.104		1.15785	1.13646		1.14129	1.14516		2.34432	2.39634		2.39581	2.33134		2.16552	2.41179		0.728825	0.710521
							1.11037	1.10216		1.15856	1.13742		1.14223	1.14562		2.34084	2.40029		2.39399	2.32969		2.16596	2.41086		0.728348	0.711062
							1.10992	1.10288		1.15824	1.13779		1.14138	1.14511		2.33625	2.39741		2.39616	2.32833		2.17288	2.40776		0.728297	0.710559
							1.10874	1.10346		1.15967	1.13802		1.14086	1.14595		2.33066	2.39623		2.3941	2.33107		2.1836	2.40861		0.728245	0.710263
							1.10977	1.10357		1.15839	1.13733		1.14073	1.14627		2.33011	2.39607		2.39204	2.3358		2.18507	2.40929		0.727729	0.710301
							1.11128	1.10285		1.15942	1.13676		1.14007	1.14602		2.3286	2.3996		2.39046	2.3374		2.18622	2.41036		0.728348	0.70936
							1.11122	1.10277		1.15844	1.13643		1.13982	1.14611		2.32442	2.40363		2.39158	2.33622		2.18841	2.4109		0.72849	0.707349
							1.10972	1.1034		1.15764	1.13605		1.13891	1.14516		2.32593	2.40432		2.3892	2.33584		2.18777	2.40724		0.728	0.707362
							1.10991	1.10313		1.15762	1.13558		1.13944	1.14446		2.32991	2.40048		2.38997	2.33598		2.18892	2.40316		0.727201	0.70771
							1.11	1.10288		1.15757	1.1357		1.13939	1.14509		2.33212	2.39899		2.38645	2.33339		2.18953	2.40164		0.727059	0.706576
							1.10992	1.10217		1.15804	1.13612		1.13897	1.14377		2.33622	2.39915		2.3847	2.32999		2.18898	2.39926		0.726724	0.707092
							1.10983	1.10207		1.15892	1.13682		1.13961	1.14434		2.33259	2.40321		2.39039	2.32745		2.19009	2.39848		0.72626	0.70811
							1.11001	1.10263		1.15864	1.13623		1.14046	1.14553		2.33159	2.40318		2.3934	2.32741		2.19144	2.40028		0.725319	0.710237
							1.10997	1.1025		1.15896	1.13619		1.14081	1.1448		2.3325	2.40029		2.39109	2.32192		2.19224	2.39916		0.725216	0.711732
							1.1099	1.10305		1.15925	1.13688		1.1397	1.14431		2.33136	2.40063		2.39001	2.32108		2.19621	2.39397		0.726969	0.712802
							1.11037	1.10403		1.15889	1.13689		1.1396	1.14336		2.32896	2.39961		2.39166	2.31934		2.19793	2.38975		0.728619	0.714517
							1.11119	1.10317		1.1579	1.13686		1.14005	1.14475		2.32454	2.40098		2.38528	2.32597		2.19871	2.38987		0.729882	0.715999
							1.11126	1.1034		1.15893	1.13655		1.14	1.14651		2.32066	2.4039		2.38287	2.32683		2.19802	2.388		0.730282	0.716734
							1.11108	1.10348		1.15831	1.13634		1.13863	1.14508		2.31626	2.40131		2.38408	2.3249		2.20177	2.38394		0.73188	0.716811
							1.11095	1.10237		1.15867	1.13728		1.13983	1.14542		2.31536	2.4006		2.38388	2.3208		2.20382	2.3815		0.732731	0.71761
							1.11076	1.1027		1.15898	1.13703		1.13904	1.14465		2.31442	2.40232		2.38306	2.31792		2.19595	2.37901		0.73277	0.717881
							1.11062	1.10403		1.15879	1.13689		1.13949	1.14466		2.31154	2.39962		2.38469	2.31977		2.19677	2.3791		0.733105	0.717726
							1.11003	1.10283		1.15848	1.13614		1.13994	1.14489		2.30817	2.39732		2.38434	2.31874		2.20007	2.38066		0.733517	0.7181
							1.11041	1.10339		1.15691	1.13676		1.14068	1.14522		2.30372	2.3941		2.38236	2.31511		2.20286	2.37897		0.734123	0.717133
							1.11103	1.10344		1.15754	1.13584		1.14109	1.14662		2.30341	2.39339		2.38124	2.31135		2.20103	2.37762		0.734639	0.716437
							1.11049	1.10339		1.15744	1.13608		1.14071	1.14678		2.29981	2.39274		2.38261	2.3087		2.2003	2.37548		0.733891	0.716772
							1.11103	1.1037		1.15668	1.13659		1.13912	1.14471		2.29615	2.3987		2.38254	2.30328		2.20039	2.36985		0.732357	0.715445
							1.11125	1.10305		1.15754	1.1365		1.13837	1.14353		2.29677	2.4001		2.38254	2.30547		2.19952	2.3696		0.730011	0.715445
							1.11157	1.10194		1.15719	1.13693		1.13885	1.1434		2.29272	2.39757		2.37616	2.30382		2.20016	2.3674		0.731158	0.715496
							1.11021	1.10227		1.15668	1.13605		1.13931	1.14537		2.28913	2.39399		2.37787	2.29958		2.19896	2.36344		0.73246	0.715419
							1.10993	1.10229		1.15729	1.13618		1.13973	1.14531		2.28801	2.39429		2.37735	2.29897		2.20081	2.36276		0.732473	0.714542
							1.10991	1.10239		1.15837	1.13708		1.13881	1.14647		2.28291	2.39727		2.38253	2.30711		2.2009	2.35684		0.733285	0.714156
							1.10974	1.10163		1.15877	1.13583		1.13953	1.14626		2.28053	2.39497		2.38392	2.30878		2.20049	2.35152		0.733646	0.713717
							1.10997	1.10299		1.15891	1.13664		1.13864	1.14554		2.28111	2.39368		2.38135	2.31015		2.19891	2.35188		0.734188	0.711745
							1.10992	1.10386		1.15932	1.13716		1.13908	1.14533		2.27893	2.39536		2.37736	2.31296		2.20031	2.3485		0.734394	0.710288
							1.11005	1.10216		1.15968	1.13679		1.13947	1.14675		2.27564	2.39576		2.37716	2.31638		2.19968	2.34499		0.732821	0.713679
							1.10996	1.1021		1.15936	1.13694		1.14046	1.14614		2.27383	2.39969		2.3816	2.31776		2.19822	2.34014		0.732422	0.716244
							1.10872	1.10357		1.16022	1.1372		1.14109	1.1447		2.27157	2.39841		2.38436	2.3185		2.1996	2.34003		0.732228	0.717649
							1.10992	1.10442		1.159	1.13667		1.14027	1.14529		2.27145	2.39576		2.38169	2.31733		2.19781	2.33787		0.731313	0.719686
							1.10988	1.10248		1.15947	1.13698		1.1401	1.14599		2.27113	2.39749		2.37652	2.3185		2.19557	2.33958		0.730849	0.721168
							1.11034	1.10281		1.16029	1.13591		1.14085	1.14549		2.2668	2.39573		2.37642	2.32347		2.19844	2.34215		0.729998	0.72287
							1.11061	1.10372		1.15986	1.13643		1.14007	1.14496		2.26394	2.39742		2.37843	2.32247		2.1955	2.3409		0.729599	0.722522
							1.10942	1.10286		1.1588	1.1372		1.13969	1.14497		2.26448	2.40017		2.37926	2.32254		2.19303	2.3414		0.728709	0.721426
							1.10959	1.10277		1.16014	1.13632		1.1409	1.14478		2.26233	2.39497		2.37576	2.32344		2.19396	2.33543		0.729199	0.720575
							1.11005	1.10352		1.16089	1.13636		1.14009	1.1446		2.26957	2.39284		2.3739	2.31749		2.19531	2.33415		0.729251	0.720614
							1.11035	1.10344		1.16003	1.13578		1.14153	1.14505		2.2809	2.3965		2.37328	2.31678		2.19421	2.33493		0.727433	0.720446
							1.10955	1.10362		1.15916	1.13684		1.14203	1.1458		2.28677	2.39696		2.37485	2.31437		2.19379	2.32929		0.728168	0.71859
							1.10988	1.10301		1.15925	1.1388		1.14109	1.14578		2.28932	2.39465		2.37598	2.31422		2.19304	2.3275		0.729599	0.719054
							1.10893	1.10372		1.16039	1.13712		1.14081	1.14461		2.29576	2.39313		2.36969	2.30907		2.19539	2.32969		0.730308	0.717933
							1.10968	1.10361		1.1596	1.1377		1.14091	1.14551		2.29704	2.39469		2.36922	2.30994		2.19185	2.32957		0.730785	0.716798
							1.11003	1.10339		1.1591	1.13802		1.14092	1.14553		2.29658	2.39189		2.37155	2.31687		2.19195	2.32887		0.73139	0.716334
							1.10986	1.10327		1.1595	1.1374		1.14158	1.14469		2.29446	2.39139		2.36985	2.31551		2.19073	2.32807		0.732112	0.715238
							1.11036	1.10344		1.15964	1.13689		1.14202	1.1455		2.29253	2.39064		2.37315	2.31417		2.19427	2.32897		0.732074	0.715986
							1.1101	1.10301		1.16022	1.13707		1.14081	1.14492		2.29592	2.39083		2.37393	2.31627		2.19537	2.32715		0.730643	0.717159
							1.10991	1.10318		1.16016	1.13676		1.14033	1.14545		2.29569	2.38768		2.36938	2.31626		2.19152	2.32665		0.730282	0.718616
							1.11005	1.10221		1.15898	1.1369		1.1408	1.14492		2.29208	2.38556		2.36998	2.31798		2.1905	2.32752		0.730785	0.720369
							1.10977	1.10344		1.1598	1.13643		1.1396	1.14489		2.29221	2.38648		2.37125	2.31974		2.18984	2.3263		0.730282	0.720872
							1.10919	1.10337		1.1602	1.13695		1.13988	1.14506		2.29223	2.39027		2.36879	2.3205		2.18894	2.32789		0.72996	0.720227
							1.1103	1.10335		1.16023	1.13697		1.1404	1.1447		2.2899	2.38756		2.37152	2.31908		2.1904	2.32495		0.729599	0.719441
							1.10972	1.10261		1.16115	1.13881		1.14125	1.14457		2.29062	2.38248		2.36589	2.315		2.18883	2.32616		0.729341	0.719196
							1.10959	1.102		1.16089	1.1377		1.14125	1.14652		2.28766	2.3845		2.36322	2.31313		2.18513	2.32691		0.729457	0.718113
							1.10955	1.10314		1.1611	1.13749		1.14201	1.14742		2.28754	2.38771		2.37065	2.30975		2.18746	2.32706		0.729031	0.717997
							1.10905	1.10345		1.16128	1.13884		1.14169	1.14683		2.28813	2.38951		2.37007	2.30792		2.18883	2.32447		0.729483	0.718461
							1.10941	1.10352		1.16165	1.13828		1.14139	1.14621		2.29259	2.3836		2.36776	2.30631		2.18892	2.32263		0.729637	0.719131
							1.11054	1.10446		1.16152	1.13711		1.14108	1.14638		2.29431	2.38191		2.36693	2.30605		2.18944	2.32557		0.730011	0.720214
							1.1095	1.10314		1.16266	1.13682		1.14111	1.14763		2.29671	2.38633		2.3683	2.30256		2.18982	2.3266		0.730333	0.720317
							1.10853	1.10223		1.16277	1.13813		1.14247	1.14701		2.29592	2.38945		2.36864	2.29794		2.18795	2.32704		0.730965	0.720072
							1.1091	1.10305		1.16121	1.13702		1.14237	1.14705		2.29241	2.38828		2.36864	2.29812		2.19068	2.32485		0.731777	0.720601
							1.10884	1.10354		1.16068	1.13601		1.14111	1.14804		2.28838	2.38762		2.36718	2.2957		2.19179	2.32222		0.731635	0.720124
							1.10978	1.10337		1.16166	1.13606		1.14081	1.14778		2.2846	2.38666		2.36668	2.29415		2.1894	2.32175		0.732215	0.720021
							1.10923	1.10363		1.16165	1.13576		1.14135	1.14644		2.28436	2.38378		2.36371	2.29388		2.18813	2.32268		0.731932	0.720717
							1.1093	1.1029		1.16328	1.13574		1.14051	1.14719		2.2842	2.38363		2.36699	2.29885		2.18743	2.32423		0.731261	0.72064
							1.11042	1.10258		1.16406	1.13618		1.14188	1.14643		2.27987	2.38591		2.36643	2.30296		2.1912	2.32503		0.731764	0.72073
							1.10929	1.10425		1.16311	1.13751		1.14219	1.14801		2.27687	2.38361		2.365	2.30346		2.19192	2.32583		0.730901	0.720872
							1.10954	1.10282		1.16396	1.13667		1.14192	1.14625		2.27838	2.38218		2.36129	2.30167		2.18932	2.31803		0.730772	0.720678
							1.10968	1.1017		1.16426	1.13735		1.14263	1.14453		2.27469	2.38124		2.36076	2.29876		2.18783	2.31684		0.730514	0.720756
							1.10993	1.10201		1.16295	1.13725		1.14234	1.14452		2.27109	2.38221		2.36465	2.30275		2.18886	2.31854		0.729405	0.720111
							1.11041	1.10215		1.16383	1.13824		1.14341	1.14531		2.27289	2.38435		2.36644	2.30503		2.18968	2.3201		0.729779	0.720524
							1.10914	1.10267		1.16419	1.13853		1.14313	1.14511		2.27376	2.38068		2.36454	2.30854		2.19207	2.3207		0.729225	0.719995
							1.10899	1.10267		1.1638	1.13818		1.14279	1.14589		2.26918	2.38162		2.36797	2.31162		2.18908	2.32024		0.727936	0.717855
							1.10978	1.10241		1.16513	1.13875		1.14402	1.14617		2.26996	2.38251		2.36656	2.30982		2.18871	2.31845		0.728039	0.717791
							1.10991	1.10174		1.16551	1.13844		1.14259	1.14606		2.26671	2.3806		2.36665	2.30858		2.18872	2.31424		0.729844	0.719634
							1.11004	1.1038		1.16495	1.13744		1.14326	1.14629		2.26563	2.3823		2.36699	2.31103		2.19193	2.31355		0.730063	0.719982
							1.11026	1.10372		1.16573	1.13854		1.14358	1.14647		2.27199	2.38187		2.36406	2.30626		2.1921	2.31968		0.730901	0.719479
							1.10982	1.10339		1.16579	1.1384		1.14468	1.14649		2.27861	2.3793		2.36131	2.30376		2.19387	2.31987		0.732074	0.721142
							1.10928	1.10267		1.16502	1.13918		1.14381	1.14697		2.27907	2.37678		2.36185	2.30499		2.19022	2.31474		0.73237	0.721052
							1.10925	1.10483		1.16504	1.13953		1.14279	1.14687		2.27887	2.37866		2.36217	2.30421		2.19031	2.31643		0.733595	0.721671
							1.10926	1.1039		1.16489	1.13908		1.1434	1.14778		2.27907	2.38012		2.36028	2.30059		2.1921	2.31658		0.733002	0.72238
							1.10857	1.10272		1.16549	1.13868		1.14263	1.14754		2.27483	2.37729		2.35895	2.29699		2.19295	2.31611		0.73277	0.722135
							1.10895	1.10348		1.16735	1.13907		1.14322	1.14742		2.27373	2.37833		2.35554	2.29815		2.19274	2.31148		0.732331	0.722006
							1.10858	1.10313		1.16615	1.14055		1.14349	1.14941		2.2735	2.37941		2.35995	2.30466		2.19075	2.31104		0.731532	0.721954
							1.10955	1.10248		1.1662	1.13949		1.14447	1.14988		2.27193	2.37967		2.36151	2.30608		2.19122	2.30568		0.732331	0.72171
							1.10969	1.10308		1.16475	1.13984		1.14457	1.14935		2.27036	2.37885		2.35961	2.30667		2.19151	2.30316		0.732344	0.722109
							1.10903	1.1029		1.16424	1.14086		1.14452	1.14773		2.2689	2.38102		2.35893	2.30916		2.19109	2.30086		0.731687	0.723205
							1.10974	1.10225		1.16402	1.13921		1.14525	1.14805		2.27346	2.3787		2.35722	2.30595		2.19015	2.30092		0.730965	0.724545
							1.10862	1.10219		1.16405	1.13997		1.14547	1.14895		2.2746	2.37591		2.35602	2.30697		2.18984	2.29883		0.731068	0.726234
							1.10981	1.10223		1.16308	1.14185		1.14458	1.14789		2.27607	2.37649		2.35437	2.30998		2.19191	2.29689		0.731416	0.728116
							1.10948	1.10259		1.1637	1.14081		1.14537	1.14755		2.27733	2.38102		2.35094	2.31185		2.19603	2.29305		0.730256	0.728039
							1.10781	1.10328		1.16477	1.14085		1.14581	1.14925		2.27477	2.37959		2.34694	2.31254		2.19442	2.29057		0.729727	0.727162
							1.10892	1.10288		1.1653	1.14042		1.14379	1.15006		2.27205	2.3757		2.3437	2.31019		2.19255	2.28967		0.73063	0.728
							1.10996	1.1027		1.16628	1.14145		1.14314	1.14956		2.26962	2.37638		2.34289	2.30775		2.1917	2.28679		0.730694	0.728
							1.10977	1.10238		1.16687	1.14221		1.1448	1.1504		2.26721	2.37655		2.34132	2.30387		2.19139	2.28874		0.729792	0.727008
							1.10936	1.10312		1.16671	1.1415		1.14474	1.15005		2.27041	2.37656		2.33627	2.30378		2.19196	2.2902		0.730913	0.72568
							1.10885	1.10402		1.16721	1.14203		1.14524	1.14945		2.27691	2.37294		2.33428	2.30266		2.19527	2.28732		0.732602	0.72421
							1.10964	1.10322		1.16656	1.14087		1.14477	1.14986		2.27841	2.37263		2.33062	2.29896		2.19437	2.28834		0.73326	0.723244
							1.10991	1.10228		1.16721	1.141		1.14483	1.15051		2.27884	2.37329		2.32864	2.29482		2.19185	2.28516		0.733272	0.723978
							1.10942	1.10268		1.16779	1.14242		1.14471	1.15124		2.28352	2.37681		2.32672	2.29462		2.19728	2.28562		0.734987	0.723385
							1.1093	1.10275		1.16745	1.14308		1.14502	1.15121		2.28275	2.37783		2.32331	2.29494		2.19796	2.28675		0.73491	0.723012
							1.11041	1.103		1.16704	1.14241		1.14508	1.15176		2.27881	2.37554		2.31733	2.29256		2.19447	2.28313		0.735541	0.721916
							1.11106	1.10363		1.16846	1.14241		1.14491	1.15176		2.28001	2.37348		2.31691	2.29721		2.19402	2.27981		0.736121	0.72082
							1.11062	1.1034		1.16909	1.14219		1.14358	1.15019		2.28054	2.37364		2.3141	2.30507		2.19666	2.28253		0.736508	0.720756
							1.10907	1.10297		1.16906	1.14261		1.14428	1.14997		2.2755	2.37433		2.31187	2.30556		2.19651	2.28296		0.737243	0.719325
							1.11009	1.10258		1.16774	1.14214		1.14349	1.14982		2.27479	2.37576		2.31232	2.30423		2.1951	2.28293		0.736211	0.718294
							1.10983	1.10223		1.16677	1.14225		1.14446	1.15095		2.27316	2.37352		2.30831	2.30292		2.19668	2.28366		0.734871	0.718332
							1.11093	1.10229		1.16767	1.14183		1.14482	1.15134		2.27327	2.37387		2.30621	2.30751		2.19808	2.28385		0.734806	0.717984
							1.11042	1.10221		1.16752	1.14264		1.14509	1.15233		2.27062	2.37686		2.30934	2.3104		2.19687	2.28324		0.73411	0.717443
							1.11055	1.10183		1.16867	1.14341		1.14522	1.15186		2.26889	2.37518		2.31496	2.31134		2.19629	2.28322		0.73353	0.717275
							1.11124	1.10268		1.16959	1.14207		1.14451	1.15117		2.26726	2.37138		2.31524	2.31175		2.19604	2.28187		0.732783	0.715703
							1.10934	1.10288		1.16901	1.14065		1.14569	1.1512		2.26493	2.37071		2.31194	2.31398		2.19518	2.28532		0.734549	0.717121
							1.10992	1.10198		1.169	1.14027		1.14648	1.15219		2.26297	2.36952		2.31188	2.31306		2.19637	2.28538		0.737165	0.719892
							1.11175	1.10205		1.1693	1.13984		1.145	1.15262		2.26112	2.37043		2.30986	2.31453		2.19616	2.28376		0.738583	0.720704
							1.11034	1.10305		1.16828	1.13943		1.14598	1.15246		2.26055	2.37371		2.31005	2.31514		2.19732	2.28178		0.738287	0.72171
							1.11015	1.10345		1.16842	1.14098		1.14604	1.15241		2.25883	2.37317		2.31236	2.31278		2.19821	2.28346		0.737952	0.722238
							1.11	1.10303		1.1689	1.14224		1.14602	1.15238		2.25449	2.37059		2.30906	2.3075		2.19922	2.28407		0.737359	0.723205
							1.11035	1.10421		1.1677	1.14189		1.14514	1.15242		2.25243	2.36986		2.30503	2.30618		2.19996	2.28367		0.737552	0.723231
							1.11015	1.10345		1.16886	1.14206		1.14482	1.15245		2.25163	2.37139		2.30238	2.30436		2.20295	2.28588		0.736908	0.723244
							1.11077	1.10319		1.16957	1.14122		1.14458	1.15143		2.25074	2.37303		2.30099	2.30008		2.20092	2.2821		0.736676	0.723153
							1.1109	1.1034		1.1704	1.1431		1.14323	1.15088		2.24815	2.37266		2.29943	2.2989		2.19996	2.28432		0.736392	0.723102
							1.11039	1.10339		1.16977	1.14312		1.14419	1.15117		2.24651	2.37142		2.29998	2.29744		2.20172	2.28402		0.73509	0.722792
							1.11051	1.10303		1.17119	1.14197		1.14577	1.1516		2.24229	2.36726		2.30128	2.30231		2.20173	2.28333		0.734961	0.722032
							1.11121	1.10335		1.17097	1.14275		1.14612	1.15289		2.2409	2.36632		2.30409	2.30661		2.19933	2.28177		0.73567	0.722921
							1.11147	1.10279		1.17062	1.14217		1.14777	1.15241		2.24539	2.37039		2.30394	2.30996		2.20116	2.2824		0.735206	0.722612
							1.11178	1.1023		1.17093	1.1414		1.14805	1.15138		2.25724	2.37357		2.30057	2.30965		2.20286	2.28326		0.733891	0.722586
							1.11015	1.10278		1.1708	1.14372		1.1466	1.15207		2.25957	2.3713		2.29987	2.30692		2.20108	2.28429		0.733749	0.723218
							1.11035	1.10332		1.17034	1.14422		1.14627	1.15133		2.26503	2.36809		2.29979	2.31103		2.20227	2.28505		0.733749	0.723024
							1.11097	1.10232		1.1706	1.14322		1.14715	1.1517		2.26193	2.36748		2.30041	2.31296		2.204	2.28244		0.732499	0.722174
							1.11126	1.10336		1.17017	1.14324		1.14616	1.15097		2.26353	2.368		2.29784	2.31987		2.20067	2.27988		0.731494	0.722638
							1.11155	1.10355		1.17028	1.14332		1.14596	1.15027		2.2698	2.36809		2.29476	2.32293		2.20105	2.27755		0.731107	0.722174
							1.11117	1.10264		1.17156	1.14341		1.14613	1.15226		2.26573	2.36896		2.2914	2.31701		2.20321	2.27464		0.732151	0.720846
							1.11084	1.10233		1.16961	1.14348		1.1483	1.15205		2.26951	2.37084		2.2906	2.31562		2.20509	2.27555		0.733079	0.72131
							1.1116	1.1033		1.16919	1.14462		1.14768	1.15129		2.27464	2.36918		2.29101	2.31811		2.20101	2.27314		0.735219	0.721439
							1.11246	1.10239		1.16977	1.14468		1.14737	1.15242		2.27214	2.36903		2.28618	2.31257		2.20465	2.2681		0.73634	0.720704
							1.11131	1.1023		1.17074	1.14339		1.14718	1.15351		2.27272	2.37264		2.28306	2.31136		2.20393	2.26545		0.737539	0.720962
							1.11124	1.10261		1.17178	1.14395		1.14823	1.15463		2.2727	2.36931		2.28172	2.31053		2.20445	2.26612		0.737397	0.720408
							1.11161	1.10339		1.17075	1.1434		1.14939	1.15294		2.26911	2.3672		2.27932	2.3081		2.20748	2.26381		0.737165	0.720188
							1.11133	1.10245		1.17148	1.14346		1.14932	1.15226		2.26542	2.36686		2.28184	2.30818		2.20458	2.26609		0.737694	0.718487
							1.1119	1.10279		1.17167	1.14342		1.14894	1.1524		2.27031	2.36683		2.28392	2.30449		2.20306	2.26461		0.736418	0.719054
							1.1114	1.10297		1.17062	1.14353		1.14961	1.15251		2.2772	2.36821		2.28779	2.30065		2.20798	2.25979		0.736083	0.721323
							1.11232	1.10318		1.17087	1.14372		1.14893	1.15347		2.27688	2.36643		2.2908	2.29555		2.20764	2.26061		0.735206	0.721245
							1.11182	1.10325		1.17091	1.14447		1.1484	1.15433		2.27411	2.36412		2.28924	2.29235		2.20598	2.25721		0.73625	0.719621
							1.11143	1.10225		1.17124	1.14515		1.14694	1.15272		2.27862	2.36345		2.29011	2.29372		2.20713	2.26095		0.734729	0.717649
							1.11169	1.10215		1.17195	1.14581		1.14691	1.15424		2.27878	2.36525		2.28798	2.29274		2.20933	2.26216		0.734987	0.718642
							1.11117	1.10252		1.17296	1.1443		1.14706	1.15396		2.27508	2.36706		2.28452	2.29941		2.2108	2.2616		0.735374	0.719815
							1.11195	1.10313		1.17217	1.1456		1.14739	1.15514		2.27403	2.36479		2.28308	2.30387		2.21127	2.26195		0.734806	0.72122
							1.11245	1.10314		1.17261	1.14421		1.14835	1.15553		2.27375	2.36389		2.28288	2.30155		2.21345	2.25873		0.734085	0.721916
							1.11193	1.10245		1.1727	1.14402		1.14889	1.15397		2.27264	2.36478		2.28281	2.29947		2.20967	2.2585		0.732215	0.722586
							1.11151	1.10239		1.17177	1.14442		1.1491	1.15536		2.27116	2.36277		2.28343	2.30224		2.20735	2.26083		0.731236	0.72314
							1.11138	1.10309		1.17178	1.14385		1.14983	1.15539		2.26897	2.36424		2.28532	2.30249		2.2115	2.25793		0.730617	0.723037
							1.1126	1.10263		1.17173	1.14477		1.14968	1.15498		2.26953	2.36666		2.28449	2.30497		2.21164	2.25738		0.729831	0.723179
							1.11327	1.10294		1.17194	1.14519		1.14941	1.15421		2.26864	2.36549		2.28708	2.30368		2.21525	2.25883		0.729753	0.722741
							1.11171	1.10212		1.17114	1.14576		1.14948	1.15383		2.26436	2.36162		2.28553	2.30775		2.21435	2.26072		0.72996	0.722612
							1.11106	1.10282		1.17071	1.14458		1.14879	1.15411		2.26091	2.36371		2.28291	2.31366		2.21595	2.26418		0.729251	0.721916
							1.11255	1.10361		1.17178	1.14505		1.14982	1.15438		2.25926	2.36647		2.28285	2.3127		2.21434	2.26476		0.730978	0.72189
							1.11257	1.10232		1.17187	1.14486		1.14965	1.15607		2.25853	2.36303		2.28116	2.31063		2.21671	2.26283		0.732834	0.721916
							1.11135	1.10285		1.17269	1.14452		1.1499	1.15527		2.2574	2.36273		2.27785	2.30668		2.21671	2.26296		0.734626	0.72229
							1.11196	1.10321		1.17416	1.14448		1.14961	1.15503		2.26068	2.36503		2.27915	2.30702		2.21333	2.26567		0.734265	0.721555
							1.11318	1.1034		1.17266	1.14408		1.14981	1.15436		2.26442	2.36491		2.27723	2.30538		2.21333	2.26231		0.733646	0.72064
							1.11162	1.10221		1.1732	1.14572		1.14953	1.15393		2.27011	2.36389		2.27462	2.30429		2.21414	2.25974		0.733556	0.720717
							1.11139	1.10301		1.17298	1.14569		1.14876	1.15228		2.26857	2.36222		2.27405	2.31132		2.21796	2.26167		0.73451	0.719828
							1.11263	1.1034		1.17248	1.14581		1.1505	1.15149		2.26346	2.3637		2.27064	2.31404		2.21613	2.26385		0.734961	0.718951
							1.11268	1.10265		1.17412	1.14599		1.14942	1.15183		2.26579	2.3657		2.26973	2.31386		2.21766	2.26287		0.735232	0.718899
							1.11222	1.10242		1.17273	1.14564		1.14972	1.15234		2.26398	2.3646		2.27007	2.3151		2.22039	2.26323		0.736044	0.717778
							1.11356	1.10352		1.17278	1.14466		1.15224	1.15245		2.2631	2.36767		2.26502	2.3171		2.21831	2.26306		0.736095	0.716837
							1.11246	1.1037		1.17284	1.1455		1.15051	1.1514		2.26738	2.36274		2.26452	2.31984		2.21922	2.26283		0.735283	0.716953
							1.11155	1.10341		1.17236	1.14692		1.15048	1.15093		2.26908	2.3616		2.26209	2.3232		2.21851	2.26436		0.734806	0.716515
							1.11218	1.10304		1.17293	1.14687		1.15184	1.15218		2.27336	2.36304		2.26068	2.32605		2.21713	2.26387		0.734832	0.716772
							1.11257	1.10267		1.17338	1.14591		1.14968	1.15103		2.27068	2.36147		2.26275	2.3254		2.21734	2.26676		0.734136	0.716682
							1.11303	1.10275		1.1726	1.14635		1.14902	1.14979		2.27037	2.36218		2.2582	2.32419		2.22123	2.26337		0.733427	0.715393
							1.11257	1.10227		1.17229	1.14617		1.14942	1.15146		2.2701	2.36133		2.25525	2.3294		2.22179	2.26203		0.732473	0.714504
							1.11244	1.10299		1.1739	1.14595		1.14917	1.15305		2.2689	2.35973		2.2532	2.32824		2.22153	2.26333		0.732899	0.714542
							1.11254	1.10317		1.17319	1.1459		1.14946	1.15455		2.26992	2.35941		2.25243	2.32781		2.22112	2.26309		0.732718	0.715999
							1.11164	1.10303		1.17273	1.14599		1.15037	1.15434		2.26759	2.36028		2.25648	2.32696		2.22142	2.26444		0.732254	0.718332
							1.11137	1.10446		1.17182	1.14573		1.1503	1.15537		2.26338	2.36362		2.25936	2.32561		2.22265	2.26456		0.732138	0.718629
							1.11213	1.10368		1.17175	1.14506		1.14987	1.15577		2.26308	2.36347		2.26286	2.32501		2.22581	2.26547		0.732215	0.719557
							1.11268	1.10235		1.17182	1.14471		1.14984	1.15414		2.26085	2.36055		2.26903	2.32258		2.22698	2.26239		0.732074	0.720369
							1.11343	1.10358		1.17186	1.14474		1.14973	1.15473		2.25582	2.35621		2.27152	2.32188		2.22476	2.26278		0.730836	0.720382
							1.11381	1.10275		1.17177	1.14473		1.15066	1.15492		2.25462	2.35988		2.27337	2.32276		2.2275	2.26394		0.730449	0.72024
							1.11265	1.10202		1.17281	1.14478		1.14979	1.155		2.2553	2.36333		2.27357	2.31841		2.22604	2.26578		0.730785	0.720433
							1.11272	1.10344		1.17409	1.14417		1.14981	1.15581		2.25272	2.35734		2.27572	2.31435		2.22846	2.26211		0.730733	0.720794
							1.11353	1.10135		1.17325	1.14395		1.15086	1.15722		2.25185	2.35786		2.27312	2.31125		2.22707	2.26293		0.732718	0.721039
							1.1134	1.10233		1.17126	1.14509		1.14992	1.15633		2.25113	2.35729		2.27684	2.30912		2.22705	2.26243		0.734162	0.720691
							1.11305	1.10272		1.17108	1.14649		1.14991	1.15612		2.24656	2.35455		2.27394	2.31469		2.22973	2.26456		0.73518	0.720872
							1.11249	1.10237		1.17167	1.14468		1.14948	1.15692		2.24512	2.3531		2.27117	2.31883		2.23322	2.2632		0.735528	0.721503
							1.11253	1.10296		1.1712	1.1455		1.1505	1.15656		2.24558	2.34856		2.27577	2.3186		2.23537	2.25932		0.734974	0.721606
							1.11351	1.10256		1.172	1.14602		1.14993	1.15617		2.24523	2.34796		2.27508	2.31925		2.23006	2.26114		0.735825	0.721323
							1.11294	1.10242		1.17118	1.14603		1.15013	1.15608		2.24219	2.34286		2.27256	2.31853		2.23239	2.26266		0.734948	0.720885
							1.11229	1.10362		1.17132	1.14639		1.15099	1.15474		2.24517	2.34262		2.27109	2.31765		2.2363	2.26356		0.735464	0.719131
							1.11403	1.10305		1.17093	1.14471		1.15109	1.15531		2.25515	2.33912		2.26925	2.32091		2.23573	2.26327		0.736095	0.718087
							1.11309	1.10297		1.17026	1.1447		1.15156	1.1555		2.26077	2.33294		2.2687	2.3259		2.23768	2.25806		0.736095	0.719505
							1.11335	1.10325		1.17061	1.14531		1.1507	1.15558		2.2591	2.33195		2.27027	2.32593		2.23713	2.25816		0.736843	0.718719
							1.11419	1.10285		1.1709	1.145		1.15211	1.1567		2.25883	2.33062		2.27227	2.32492		2.2387	2.26101		0.736534	0.718113
							1.11366	1.10341		1.17184	1.14603		1.15269	1.15641		2.26046	2.32755		2.27309	2.32425		2.2372	2.26109		0.73674	0.719131
							1.11381	1.1037		1.17172	1.14671		1.15153	1.15642		2.25868	2.32678		2.27346	2.32567		2.24213	2.26344		0.737294	0.718526
							1.11357	1.1029		1.17114	1.14641		1.15238	1.15563		2.25617	2.3228		2.27321	2.32268		2.24192	2.26185		0.736443	0.717778
							1.11369	1.10234		1.17074	1.14596		1.15246	1.15714		2.25791	2.31688		2.27277	2.318		2.24	2.26091		0.736147	0.716992
							1.11338	1.10277		1.17207	1.14567		1.15318	1.15648		2.26409	2.31492		2.27455	2.31469		2.24026	2.26109		0.735941	0.716695
							1.11349	1.10241		1.17079	1.14464		1.15324	1.15568		2.26711	2.31353		2.2706	2.31771		2.24045	2.25831		0.735593	0.716927
							1.11383	1.10304		1.16946	1.14491		1.15378	1.15706		2.26786	2.31847		2.26809	2.31198		2.24456	2.25733		0.735863	0.716644
							1.11469	1.10349		1.16944	1.14471		1.15554	1.15748		2.2656	2.32152		2.26702	2.31384		2.24222	2.25749		0.735773	0.715831
							1.11437	1.10247		1.16919	1.14514		1.15642	1.15705		2.26383	2.31941		2.26607	2.32495		2.23869	2.26128		0.734703	0.714426
							1.11363	1.10162		1.16914	1.14623		1.1543	1.15663		2.26704	2.32036		2.26908	2.32848		2.23996	2.26143		0.733788	0.714285
							1.11264	1.10189		1.17042	1.14773		1.15375	1.15663		2.26412	2.32186		2.27036	2.32492		2.24086	2.25791		0.733633	0.715006
							1.11419	1.10211		1.171	1.14805		1.15424	1.15751		2.26092	2.31992		2.27135	2.32446		2.24548	2.25552		0.733762	0.716412
							1.11343	1.10203		1.17153	1.1462		1.15321	1.15821		2.25977	2.31786		2.27207	2.32425		2.24562	2.25962		0.733517	0.717842
							1.11406	1.10272		1.17087	1.14687		1.15197	1.15885		2.26016	2.31578		2.27287	2.32653		2.24414	2.25917		0.734226	0.719351
							1.11446	1.10286		1.16968	1.1487		1.15245	1.15928		2.26005	2.31504		2.26761	2.32826		2.24368	2.25883		0.736998	0.720124
							1.11315	1.10143		1.17151	1.1484		1.15329	1.15996		2.26496	2.30979		2.26747	2.33169		2.24446	2.26215		0.739215	0.719467
							1.11282	1.10122		1.17096	1.14877		1.15494	1.15983		2.27474	2.30515		2.26867	2.33521		2.24611	2.2606		0.738815	0.719969
							1.11456	1.10377		1.17055	1.14932		1.1553	1.1586		2.27996	2.30523		2.26701	2.33513		2.24655	2.25771		0.739138	0.720678
							1.11343	1.10286		1.17065	1.15062		1.15677	1.15856		2.27661	2.30224		2.26492	2.33802		2.24637	2.263		0.738854	0.721516
							1.11352	1.1026		1.17071	1.14941		1.15677	1.15763		2.2783	2.2978		2.26582	2.33917		2.24834	2.2617		0.739383	0.721903
							1.1137	1.1031		1.17151	1.14996		1.1554	1.15874		2.27744	2.29841		2.26345	2.33607		2.24932	2.25802		0.739898	0.722006
							1.11379	1.10139		1.17083	1.15067		1.15556	1.1598		2.2737	2.29586		2.2618	2.33907		2.24958	2.25756		0.738931	0.722689
							1.11334	1.10332		1.17086	1.14929		1.15488	1.15922		2.27243	2.29267		2.26337	2.33745		2.24766	2.26087		0.738184	0.721826
							1.11336	1.10327		1.17044	1.15041		1.15494	1.1596		2.27043	2.28898		2.25734	2.33256		2.25191	2.26006		0.738558	0.721349
							1.11389	1.10241		1.17065	1.15085		1.15436	1.16009		2.27015	2.28977		2.25566	2.33865		2.25436	2.25725		0.738338	0.721555
							1.11353	1.10297		1.17182	1.15045		1.15448	1.16007		2.27018	2.29235		2.25601	2.34334		2.25296	2.25775		0.738261	0.720897
							1.11335	1.10219		1.17257	1.15031		1.15479	1.15913		2.2668	2.29631		2.25481	2.34749		2.25613	2.25601		0.737604	0.72122
							1.11269	1.10287		1.17114	1.15014		1.15525	1.1598		2.26579	2.29881		2.25575	2.34846		2.25913	2.25626		0.737307	0.720678
							1.1122	1.10349		1.17254	1.15098		1.15558	1.15959		2.26377	2.30172		2.25029	2.34492		2.26248	2.25965		0.736792	0.721529
							1.11367	1.10332		1.17226	1.15124		1.15548	1.15913		2.26146	2.29977		2.24919	2.34536		2.26485	2.25767		0.735554	0.72189
							1.11315	1.10125		1.17031	1.15062		1.15478	1.16013		2.26199	2.29606		2.24817	2.34083		2.26424	2.25682		0.734961	0.721954
							1.11358	1.10196		1.17142	1.15013		1.15469	1.15932		2.2606	2.29604		2.24679	2.34429		2.26512	2.25926		0.734549	0.722032
							1.11342	1.10268		1.17057	1.15017		1.15327	1.15905		2.25455	2.2929		2.24637	2.34931		2.26813	2.2576		0.734922	0.722122
							1.11401	1.10278		1.16997	1.15082		1.15267	1.15862		2.25461	2.29217		2.24358	2.35116		2.27104	2.25771		0.734858	0.722921
							1.11481	1.10312		1.16993	1.15108		1.15286	1.15852		2.25251	2.2885		2.23919	2.35001		2.27215	2.2566		0.736469	0.722341
							1.11465	1.10297		1.1701	1.14957		1.1524	1.16021		2.24833	2.28553		2.23892	2.3543		2.27432	2.25595		0.738222	0.722792
							1.11508	1.10305		1.17142	1.14981		1.15448	1.16093		2.24643	2.28691		2.23782	2.35732		2.27549	2.25631		0.738313	0.723153
							1.11535	1.10256		1.17218	1.15103		1.15599	1.16034		2.24494	2.28169		2.24391	2.35688		2.27649	2.2556		0.738686	0.722934
							1.11499	1.10303		1.17158	1.15128		1.15606	1.16141		2.24191	2.2779		2.251	2.35693		2.27789	2.25976		0.739808	0.721129
							1.11384	1.10177		1.17226	1.1502		1.15597	1.16017		2.24306	2.27761		2.25348	2.35404		2.27897	2.25762		0.739421	0.720975
							1.11402	1.10229		1.17202	1.15054		1.15559	1.16036		2.24115	2.27606		2.25954	2.35278		2.27628	2.25633		0.739434	0.721478
							1.11534	1.10325		1.17114	1.15122		1.15518	1.16074		2.23727	2.27283		2.26077	2.34912		2.27825	2.25703		0.738802	0.72042
							1.11376	1.10274		1.17151	1.15157		1.15425	1.16012		2.23747	2.26991		2.25976	2.34506		2.28205	2.25605		0.738674	0.720717
							1.11255	1.10247		1.17165	1.15197		1.15423	1.16025		2.23546	2.26649		2.2607	2.3452		2.2834	2.25511		0.739034	0.721129
							1.11375	1.10237		1.17075	1.15001		1.15572	1.16017		2.23354	2.26658		2.26159	2.34517		2.28559	2.25364		0.737952	0.719737
							1.11388	1.1033		1.1728	1.1497		1.15704	1.16036		2.23239	2.26453		2.26313	2.35185		2.28811	2.25187		0.737372	0.719106
							1.11367	1.10282		1.17314	1.14987		1.1599	1.15947		2.23501	2.26365		2.264	2.35212		2.28571	2.2503		0.737191	0.719222
							1.11469	1.10242		1.17251	1.14983		1.159	1.16018		2.23309	2.26716		2.26527	2.35459		2.29162	2.25422		0.736598	0.719286
							1.11465	1.10283		1.17376	1.14961		1.15952	1.16206		2.23138	2.27237		2.26583	2.35422		2.29119	2.25259		0.736134	0.720846
							1.11479	1.10288		1.17439	1.15033		1.15951	1.16206		2.2392	2.27389		2.26273	2.35081		2.29262	2.25363		0.736031	0.722315
							1.11501	1.10234		1.17412	1.15122		1.1575	1.16047		2.24758	2.27593		2.2647	2.34713		2.29681	2.25269		0.735979	0.722277
							1.11486	1.10255		1.17493	1.15136		1.15753	1.16061		2.25229	2.27692		2.26863	2.34396		2.29761	2.25303		0.735979	0.723037
							1.11389	1.10321		1.17239	1.15122		1.15811	1.16141		2.25916	2.27822		2.2691	2.34002		2.30065	2.25557		0.736431	0.723153
							1.11447	1.1026		1.17256	1.15041		1.15816	1.16079		2.26378	2.27573		2.26741	2.34175		2.3042	2.25385		0.737797	0.723746
							1.11521	1.10321		1.17351	1.15054		1.15822	1.1613		2.26344	2.27631		2.26853	2.33908		2.30735	2.25372		0.73888	0.724069
							1.11411	1.10343		1.17256	1.15042		1.15974	1.16083		2.26616	2.27323		2.27322	2.33361		2.30527	2.25052		0.739937	0.72354
							1.11446	1.10256		1.17426	1.15081		1.16034	1.16091		2.27228	2.27263		2.27379	2.33437		2.30623	2.25256		0.740568	0.723927
							1.1155	1.10177		1.1745	1.1503		1.16021	1.16149		2.27769	2.27131		2.27125	2.33713		2.31085	2.2544		0.740414	0.723476
							1.11454	1.10183		1.1743	1.14987		1.16093	1.16177		2.27875	2.27349		2.2712	2.33875		2.3147	2.25348		0.739963	0.722663
							1.11384	1.10316		1.17412	1.15023		1.16022	1.16281		2.27928	2.27223		2.27287	2.34539		2.32073	2.25216		0.74004	0.722457
							1.11416	1.10256		1.17379	1.1502		1.16021	1.16302		2.27807	2.27219		2.27015	2.34627		2.31874	2.25022		0.739408	0.722251
							1.11486	1.10278		1.17273	1.14991		1.16023	1.16154		2.27878	2.27261		2.2715	2.34784		2.31876	2.25169		0.738338	0.723192
							1.11406	1.1035		1.17386	1.14955		1.16102	1.16253		2.2797	2.26761		2.27148	2.35054		2.32483	2.25278		0.7379	0.722547
							1.11584	1.10309		1.17412	1.15017		1.1625	1.16183		2.28241	2.2689		2.26805	2.35424		2.32713	2.25039		0.738055	0.722509
							1.1162	1.10216		1.17407	1.15124		1.16199	1.16248		2.28826	2.26797		2.26964	2.35603		2.32606	2.25176		0.737501	0.723385
							1.11557	1.10248		1.1747	1.15125		1.16357	1.16212		2.28953	2.26393		2.26617	2.3563		2.32691	2.25091		0.737397	0.723669
							1.11509	1.10219		1.17521	1.15215		1.16289	1.1616		2.28837	2.26109		2.26278	2.35529		2.32586	2.24882		0.736302	0.723295
							1.11508	1.10235		1.17514	1.15245		1.16187	1.16212		2.28852	2.26133		2.26301	2.35317		2.33049	2.25118		0.736044	0.724185
							1.1151	1.10219		1.1757	1.15195		1.16228	1.16168		2.29025	2.25883		2.26043	2.35514		2.33618	2.25272		0.73567	0.723875
							1.11504	1.10339		1.17468	1.15005		1.16134	1.16097		2.2882	2.25415		2.26021	2.35895		2.33529	2.25		0.73549	0.724404
							1.11513	1.10292		1.1743	1.15032		1.16357	1.16142		2.28553	2.25221		2.25819	2.36657		2.33712	2.24917		0.736302	0.724919
							1.11594	1.1022		1.1744	1.15126		1.1636	1.16317		2.28423	2.25209		2.25598	2.36611		2.33788	2.24828		0.737191	0.723579
							1.11519	1.10316		1.17515	1.15126		1.16243	1.16486		2.27996	2.25154		2.25332	2.36945		2.34202	2.24953		0.738532	0.724004
							1.11522	1.10246		1.17546	1.15236		1.16372	1.16355		2.28107	2.2495		2.25391	2.37092		2.34359	2.24979		0.73937	0.724339
							1.11476	1.10319		1.17588	1.15245		1.16427	1.1631		2.27662	2.24764		2.25115	2.37526		2.34417	2.25093		0.74062	0.723334
							1.11458	1.10259		1.17622	1.15231		1.16447	1.16231		2.27408	2.2487		2.25012	2.37494		2.34246	2.25022		0.740543	0.723153
							1.11529	1.10232		1.17578	1.15265		1.16575	1.16259		2.27511	2.24736		2.25145	2.37534		2.3453	2.24882		0.740092	0.72247
							1.11539	1.10239		1.17619	1.15183		1.16447	1.16166		2.27153	2.24246		2.25245	2.37481		2.34732	2.24969		0.74044	0.721967
							1.11518	1.10254		1.17566	1.15188		1.16436	1.16115		2.27221	2.24132		2.25921	2.37696		2.34648	2.24784		0.740079	0.721967
							1.11611	1.10323		1.17565	1.15213		1.16611	1.16197		2.26995	2.244		2.263	2.38369		2.34846	2.24606		0.740156	0.723656
							1.11565	1.10252		1.17586	1.15126		1.16495	1.16263		2.26995	2.25058		2.25918	2.38551		2.34859	2.24847		0.740349	0.725022
							1.11392	1.10202		1.1774	1.15176		1.1643	1.16245		2.26771	2.25582		2.25859	2.38538		2.34948	2.24959		0.741071	0.724507
							1.11421	1.10154		1.17841	1.1525		1.1669	1.1641		2.26313	2.25807		2.25872	2.38811		2.35036	2.24663		0.740324	0.725113
							1.1159	1.10184		1.17619	1.15354		1.16779	1.16417		2.25873	2.2577		2.26262	2.38481		2.3559	2.24603		0.740556	0.724932
							1.11566	1.10202		1.1755	1.15378		1.16819	1.16307		2.26069	2.25735		2.26378	2.38092		2.35604	2.24667		0.739988	0.724494
							1.11559	1.10233		1.17659	1.15407		1.16926	1.16282		2.25937	2.25729		2.26408	2.38386		2.35295	2.24726		0.740182	0.724571
							1.11531	1.10245		1.17559	1.15494		1.1681	1.16257		2.25642	2.25735		2.26478	2.38952		2.35426	2.24657		0.739911	0.724391
							1.11523	1.10305		1.17568	1.15321		1.16757	1.16284		2.25423	2.25346		2.26335	2.38801		2.35817	2.24618		0.740001	0.723592
							1.11576	1.10346		1.17615	1.1529		1.16781	1.16326		2.25557	2.25437		2.26113	2.38774		2.35835	2.24623		0.74004	0.723901
							1.11556	1.10301		1.17462	1.15402		1.16792	1.16342		2.26396	2.25512		2.26528	2.39037		2.35807	2.24495		0.739963	0.724881
							1.11516	1.10227		1.17626	1.1524		1.16788	1.16431		2.27158	2.25577		2.26898	2.39269		2.35804	2.249		0.739138	0.725306
							1.11548	1.10202		1.17657	1.15286		1.1677	1.16365		2.27153	2.25717		2.26924	2.39212		2.35654	2.24808		0.73897	0.725022
							1.11454	1.10215		1.17626	1.15321		1.16934	1.16357		2.27221	2.2564		2.27276	2.38934		2.36214	2.2449		0.739743	0.725486
							1.11458	1.10172		1.17699	1.15304		1.17026	1.16365		2.27027	2.25954		2.27211	2.38635		2.3634	2.2458		0.73781	0.726247
							1.1151	1.10252		1.17671	1.15375		1.17048	1.16299		2.27385	2.25996		2.27229	2.38441		2.36111	2.24338		0.736727	0.725822
							1.11407	1.10296		1.17604	1.1538		1.16985	1.16389		2.27742	2.25952		2.2687	2.38496		2.3655	2.24391		0.737359	0.725538
							1.11316	1.10214		1.17593	1.15292		1.17052	1.16477		2.27872	2.2619		2.27002	2.39305		2.36454	2.24464		0.73674	0.724932
							1.11248	1.10305		1.17565	1.15251		1.17062	1.1636		2.28112	2.26237		2.26822	2.39219		2.36753	2.24536		0.736598	0.725138
							1.11237	1.10242		1.17577	1.15201		1.16994	1.16396		2.28272	2.2614		2.26612	2.39404		2.36981	2.24342		0.735773	0.726105
							1.11304	1.10153		1.17595	1.15112		1.16992	1.1652		2.28017	2.26133		2.26424	2.39571		2.36768	2.24092		0.73509	0.724829
							1.11367	1.10296		1.17597	1.15122		1.17138	1.16459		2.2844	2.25747		2.26421	2.3954		2.37013	2.23729		0.736676	0.725087
							1.11459	1.10192		1.17546	1.14987		1.1709	1.16493		2.29074	2.25577		2.26418	2.39492		2.36878	2.23861		0.738326	0.72394
							1.11449	1.10211		1.17659	1.14934		1.1707	1.16567		2.29025	2.25709		2.25894	2.39056		2.37187	2.24137		0.739022	0.723669
							1.11419	1.10333		1.17766	1.15099		1.17148	1.16549		2.29288	2.26259		2.25471	2.38479		2.37567	2.23862		0.741033	0.724417
							1.11529	1.10335		1.17573	1.15147		1.17129	1.16557		2.29065	2.26464		2.25396	2.38157		2.37306	2.23903		0.742489	0.725164
							1.11522	1.10326		1.176	1.15228		1.17073	1.16592		2.29075	2.26444		2.25503	2.37966		2.37119	2.23929		0.742592	0.724958
							1.11588	1.10205		1.17704	1.15292		1.17146	1.16609		2.28862	2.2627		2.25393	2.37846		2.37906	2.23789		0.742193	0.725796
							1.11583	1.10345		1.17695	1.15332		1.17042	1.16561		2.28627	2.26381		2.25379	2.37713		2.37964	2.24056		0.741935	0.72617
							1.11549	1.10273		1.17695	1.1538		1.17055	1.16463		2.28379	2.26055		2.25036	2.37257		2.37605	2.23978		0.742128	0.727008
							1.11637	1.10273		1.17675	1.15219		1.17096	1.16325		2.27796	2.26131		2.24927	2.3704		2.37714	2.24058		0.741329	0.726247
							1.11575	1.10408		1.17577	1.15232		1.17111	1.16307		2.27723	2.26262		2.2446	2.37207		2.37846	2.24075		0.741393	0.725731
							1.11529	1.10267		1.17673	1.15358		1.17051	1.16401		2.2783	2.26202		2.24495	2.3791		2.37922	2.24113		0.740878	0.724778
							1.11596	1.1029		1.17682	1.15307		1.17284	1.16399		2.2755	2.26235		2.24481	2.38274		2.38162	2.24059		0.74227	0.724803
							1.11572	1.10327		1.1759	1.15298		1.17262	1.16391		2.27187	2.26241		2.24431	2.37828		2.38049	2.23976		0.742799	0.725048
							1.11639	1.10192		1.17651	1.15262		1.17172	1.16455		2.27101	2.26436		2.24526	2.37873		2.37903	2.24017		0.742502	0.724468
							1.11632	1.10337		1.17651	1.15195		1.17198	1.16294		2.26794	2.26458		2.23871	2.3816		2.38141	2.23982		0.742631	0.725242
							1.11604	1.10323		1.17691	1.15289		1.17138	1.16316		2.26652	2.26242		2.23709	2.38441		2.37968	2.23821		0.742077	0.726569
							1.1162	1.10327		1.17694	1.1538		1.1711	1.1641		2.26399	2.26023		2.2416	2.39028		2.38154	2.23991		0.741986	0.72702
							1.11629	1.1031		1.17649	1.15436		1.17177	1.16422		2.26445	2.25531		2.24593	2.39567		2.38431	2.24032		0.741793	0.726982
							1.11557	1.10185		1.17695	1.15464		1.17242	1.16353		2.26282	2.25816		2.25342	2.3955		2.3851	2.2396		0.741342	0.727149
							1.11527	1.1021		1.17703	1.15389		1.17169	1.16338		2.25966	2.257		2.25533	2.40048		2.38364	2.24139		0.741161	0.726995
							1.11579	1.10252		1.17676	1.15354		1.17198	1.16406		2.25811	2.252		2.25765	2.40607		2.38233	2.23887		0.741329	0.726531
							1.11571	1.10381		1.17655	1.15232		1.17294	1.16254		2.25543	2.25128		2.26036	2.40922		2.38595	2.23911		0.742386	0.72586
							1.11516	1.10339		1.17636	1.15273		1.17311	1.16191		2.25168	2.24984		2.2623	2.40697		2.3898	2.24026		0.741754	0.725306
							1.11598	1.10299		1.17726	1.15461		1.17328	1.16281		2.25172	2.24584		2.26422	2.40808		2.38675	2.23937		0.740697	0.724455
							1.11624	1.10273		1.17844	1.15499		1.17342	1.16262		2.24967	2.2481		2.26684	2.40898		2.38123	2.23983		0.740079	0.724197
							1.1161	1.10135		1.1766	1.15586		1.17534	1.16243		2.25459	2.24494		2.27029	2.40264		2.38403	2.23882		0.739743	0.724043
							1.11625	1.10325		1.17623	1.15525		1.1748	1.16301		2.26381	2.24279		2.2725	2.40046		2.38697	2.23793		0.739473	0.723218
							1.11624	1.10448		1.1773	1.15534		1.17278	1.16413		2.27227	2.23961		2.27046	2.40326		2.3876	2.24026		0.740633	0.723063
							1.11679	1.10292		1.17608	1.15544		1.17285	1.16392		2.27635	2.23693		2.2702	2.40851		2.38512	2.23825		0.74236	0.72229
							1.11742	1.10336		1.17551	1.15505		1.17233	1.1633		2.27549	2.23687		2.27291	2.41244		2.38233	2.23753		0.74218	0.722921
							1.1161	1.10314		1.17432	1.1551		1.17213	1.16286		2.27774	2.23544		2.27424	2.41163		2.38398	2.23807		0.742283	0.722187
							1.11691	1.10247		1.17427	1.15468		1.17207	1.16353		2.27814	2.23371		2.27564	2.41251		2.38235	2.23541		0.743701	0.721967
							1.11773	1.10255		1.17337	1.15504		1.17158	1.16286		2.27756	2.23082		2.27608	2.40963		2.38587	2.2386		0.743907	0.722754
							1.11657	1.1023		1.17403	1.15508		1.1726	1.16342		2.27801	2.23151		2.2734	2.40441		2.38885	2.24102		0.744088	0.724365
							1.11623	1.10228		1.17427	1.15646		1.17369	1.16417		2.28275	2.23041		2.27746	2.40103		2.38363	2.24182		0.743907	0.72577
							1.11513	1.10335		1.17298	1.15681		1.17302	1.16411		2.28767	2.2264		2.28026	2.39527		2.38345	2.24182		0.744023	0.725654
							1.11581	1.10331		1.17315	1.1569		1.17337	1.16459		2.2873	2.22938		2.2811	2.39357		2.38463	2.23898		0.743856	0.726195
							1.11669	1.10267		1.17284	1.15548		1.17434	1.16535		2.29297	2.24173		2.28315	2.39556		2.3863	2.23689		0.743147	0.727033
							1.11639	1.10241		1.17244	1.15544		1.17413	1.16468		2.29744	2.24227		2.28227	2.38869		2.3892	2.23772		0.742992	0.726144
							1.11638	1.10331		1.17276	1.15527		1.17227	1.16466		2.29784	2.24499		2.27888	2.38664		2.38694	2.23957		0.743031	0.725796
							1.11733	1.10353		1.17207	1.15494		1.1724	1.16548		2.30047	2.24891		2.27901	2.38506		2.38517	2.23929		0.744603	0.726067
							1.11654	1.10227		1.17431	1.155		1.17327	1.16485		2.3024	2.25052		2.28241	2.3809		2.38592	2.23771		0.745892	0.725912
							1.11655	1.10221		1.17396	1.15503		1.1732	1.16357		2.30342	2.25372		2.28629	2.37869		2.38729	2.23532		0.745312	0.724236
							1.11615	1.10295		1.17506	1.15642		1.17309	1.16491		2.30858	2.25337		2.28919	2.37281		2.38591	2.23584		0.745119	0.724997
							1.11519	1.10327		1.17527	1.15641		1.1742	1.165		2.31386	2.25581		2.28724	2.36545		2.3837	2.23674		0.745854	0.724984
							1.11634	1.10325		1.17479	1.15601		1.17392	1.16462		2.31336	2.25971		2.28629	2.36504		2.38449	2.23771		0.746395	0.723231
							1.11623	1.10429		1.17666	1.15586		1.17439	1.16472		2.31229	2.25806		2.28777	2.36254		2.3867	2.23673		0.745596	0.723476
							1.11635	1.10294		1.17773	1.15748		1.17401	1.16424		2.31273	2.25517		2.28708	2.36518		2.38788	2.2353		0.745274	0.723617
							1.11589	1.10235		1.17918	1.15654		1.17437	1.16411		2.31162	2.25319		2.2848	2.37276		2.38823	2.23539		0.74615	0.722612
							1.11572	1.10267		1.17945	1.15617		1.17408	1.16294		2.31042	2.25364		2.28113	2.37735		2.3845	2.23523		0.746588	0.722857
							1.1158	1.10332		1.17957	1.15579		1.17373	1.16348		2.31142	2.25753		2.28003	2.37625		2.38151	2.23308		0.747143	0.722599
							1.11481	1.10321		1.1793	1.15504		1.17354	1.1611		2.30661	2.25962		2.28041	2.37636		2.38197	2.23419		0.745351	0.72198
							1.11554	1.10227		1.17929	1.1561		1.17173	1.16176		2.30461	2.26092		2.28021	2.37726		2.38792	2.23225		0.745029	0.722006
							1.11601	1.10248		1.17951	1.15498		1.1716	1.16333		2.30039	2.25747		2.27946	2.37151		2.38864	2.23011		0.744874	0.72336
							1.11662	1.10464		1.1786	1.15455		1.17046	1.16337		2.29807	2.25659		2.27691	2.37127		2.3897	2.23042		0.745274	0.725061
							1.11616	1.1038		1.17871	1.15709		1.17148	1.16391		2.30124	2.25735		2.27675	2.37837		2.39136	2.23279		0.746395	0.725628
							1.11545	1.10223		1.17947	1.1563		1.17229	1.1635		2.29622	2.2566		2.2747	2.38615		2.39889	2.23058		0.747388	0.725486
							1.11508	1.10337		1.1796	1.15643		1.17347	1.16445		2.29351	2.25507		2.27209	2.39261		2.39889	2.23264		0.747323	0.725809
							1.11523	1.10323		1.17976	1.1563		1.17276	1.16611		2.29415	2.25619		2.2701	2.3963		2.39568	2.23129		0.74762	0.726221
							1.11692	1.10207		1.17971	1.15634		1.17195	1.16573		2.28911	2.25143		2.26372	2.3989		2.39665	2.2301		0.747955	0.725783
							1.11642	1.10234		1.1794	1.1563		1.17297	1.16637		2.28519	2.25489		2.26048	2.40189		2.39363	2.23015		0.747749	0.724971
							1.11517	1.10336		1.17824	1.15604		1.17218	1.1666		2.2837	2.25944		2.2635	2.40682		2.39519	2.22841		0.747723	0.725383
							1.11628	1.1027		1.1782	1.15612		1.17184	1.16606		2.27973	2.26331		2.26324	2.41083		2.39999	2.23203		0.747852	0.725151
							1.11517	1.1023		1.17819	1.15736		1.17113	1.16397		2.27934	2.26222		2.26068	2.41386		2.39741	2.23353		0.747787	0.72559
							1.1151	1.10339		1.17823	1.15576		1.17127	1.16384		2.27933	2.26081		2.25926	2.41161		2.39837	2.23322		0.747671	0.725499
							1.11587	1.10353		1.17828	1.15628		1.17123	1.16521		2.27304	2.25905		2.25506	2.41129		2.39596	2.23411		0.747736	0.724649
							1.11639	1.103		1.17832	1.1578		1.17169	1.16411		2.26862	2.25996		2.25455	2.4116		2.39913	2.23639		0.74771	0.724429
							1.11639	1.10174		1.1793	1.15669		1.17285	1.16556		2.27111	2.25809		2.25381	2.40994		2.40059	2.23564		0.746924	0.723965
							1.11665	1.10368		1.17956	1.15691		1.17181	1.16661		2.26831	2.25659		2.25459	2.40478		2.39683	2.23316		0.747465	0.723102
							1.11708	1.10413		1.17815	1.15732		1.17176	1.16812		2.26489	2.25459		2.25549	2.39903		2.39834	2.23526		0.747091	0.72189
							1.11688	1.10238		1.17693	1.15476		1.1719	1.16763		2.26308	2.2512		2.2613	2.39683		2.39617	2.23638		0.747168	0.72296
							1.11704	1.1025		1.17733	1.15376		1.17131	1.16658		2.26578	2.24795		2.26828	2.39493		2.39541	2.2354		0.748574	0.724687
							1.11656	1.10326		1.17863	1.15429		1.17158	1.1665		2.27662	2.24823		2.26638	2.38966		2.39884	2.23461		0.749128	0.725796
							1.11624	1.10339		1.17815	1.15537		1.17114	1.16534		2.28871	2.24621		2.26754	2.39233		2.39817	2.23426		0.749772	0.727085
							1.11638	1.10349		1.17829	1.15583		1.17229	1.16524		2.296	2.2481		2.27306	2.38889		2.39627	2.23671		0.749734	0.727317
							1.11652	1.10303		1.1789	1.15398		1.17331	1.165		2.29662	2.24459		2.27305	2.38269		2.39666	2.23918		0.750404	0.728284
							1.1166	1.10175		1.17851	1.15445		1.17162	1.1656		2.2956	2.2421		2.2739	2.38151		2.40085	2.23884		0.750804	0.72733
							1.11643	1.10207		1.17912	1.15532		1.17195	1.16536		2.29668	2.24016		2.27279	2.3798		2.40133	2.2378		0.75034	0.727691
							1.11728	1.10328		1.18033	1.15482		1.17307	1.16558		2.29796	2.23543		2.276	2.38506		2.39987	2.24034		0.750236	0.727652
							1.11642	1.10232		1.17889	1.15585		1.17285	1.16518		2.29601	2.23518		2.27809	2.39078		2.39801	2.2434		0.749966	0.726788
							1.11594	1.10224		1.17887	1.15626		1.17294	1.16552		2.30358	2.23428		2.27936	2.393		2.39558	2.24205		0.750198	0.726092
							1.11546	1.10114		1.18007	1.15561		1.17318	1.16536		2.31206	2.23152		2.28309	2.39515		2.395	2.2393		0.749734	0.726995
							1.11598	1.10181		1.17963	1.15592		1.17307	1.16584		2.31327	2.23063		2.28656	2.39627		2.39982	2.24012		0.750108	0.726221
							1.11644	1.10309		1.17931	1.1544		1.17191	1.16634		2.31948	2.22846		2.28655	2.39975		2.40218	2.24083		0.74936	0.725422
							1.11656	1.10332		1.17831	1.15259		1.1709	1.16611		2.32597	2.22962		2.2869	2.40869		2.39866	2.23979		0.749025	0.725435
							1.1158	1.10308		1.17921	1.15376		1.16971	1.16597		2.3295	2.22921		2.28568	2.41614		2.3948	2.24101		0.748122	0.724713
							1.11594	1.10336		1.17932	1.15336		1.16912	1.1654		2.3335	2.22628		2.28405	2.41552		2.39511	2.24222		0.747568	0.724468
							1.11641	1.10337		1.17944	1.15559		1.1695	1.1657		2.33517	2.22612		2.28692	2.41754		2.4025	2.24235		0.748097	0.724571
							1.11557	1.10333		1.17963	1.15523		1.17003	1.16372		2.33921	2.2294		2.28455	2.4215		2.40164	2.24227		0.748432	0.724081
							1.11486	1.10333		1.17956	1.15561		1.1712	1.16411		2.34728	2.23518		2.2796	2.42959		2.39774	2.24437		0.749038	0.724429
							1.11458	1.10384		1.17943	1.1563		1.17189	1.16481		2.3451	2.23905		2.2818	2.43351		2.39884	2.24142		0.749837	0.724365
							1.1158	1.10339		1.17984	1.15619		1.17194	1.16547		2.3448	2.24277		2.28186	2.43395		2.39732	2.24227		0.752041	0.723991
							1.11546	1.1034		1.18056	1.15544		1.17294	1.16638		2.34697	2.24705		2.2801	2.43697		2.39902	2.24125		0.752879	0.724571
							1.11492	1.10269		1.1807	1.15496		1.17293	1.16628		2.34303	2.24911		2.27823	2.43901		2.39515	2.24076		0.753124	0.72724
							1.11508	1.10268		1.18113	1.15407		1.17217	1.16558		2.34353	2.24998		2.28071	2.44214		2.393	2.2413		0.753059	0.728438
							1.11442	1.10447		1.18018	1.15401		1.17119	1.16628		2.34211	2.25301		2.27722	2.43288		2.39426	2.2412		0.752763	0.727639
							1.11587	1.10383		1.18045	1.15473		1.16985	1.16555		2.33913	2.25588		2.27268	2.44162		2.39723	2.24123		0.752582	0.727601
							1.11587	1.10228		1.17976	1.15631		1.17129	1.16477		2.33748	2.25573		2.27149	2.43608		2.40144	2.24166		0.751538	0.728902
							1.11644	1.10239		1.1799	1.15572		1.17302	1.16418		2.33378	2.25689		2.26873	2.44833		2.39649	2.23991		0.751409	0.729547
							1.11728	1.10281		1.18074	1.15648		1.17204	1.16402		2.33134	2.26164		2.26695	2.45417		2.39474	2.23942		0.751538	0.730308
							1.11562	1.10189		1.18073	1.15589		1.17226	1.16524		2.32822	2.25837		2.26803	2.45241		2.3965	2.23889		0.75217	0.732074
							1.11643	1.1029		1.1809	1.15473		1.1732	1.16558		2.32496	2.26056		2.26726	2.4558		2.39477	2.23942		0.751783	0.733479
							1.1182	1.10341		1.18024	1.15566		1.17148	1.16757		2.32137	2.26644		2.26618	2.4566		2.39496	2.24115		0.752402	0.734162
							1.11744	1.10275		1.17962	1.15523		1.17324	1.1661		2.31765	2.26652		2.26415	2.45364		2.39653	2.23989		0.752621	0.733659
							1.11789	1.10331		1.17978	1.15388		1.17346	1.16539		2.31843	2.26386		2.26189	2.45517		2.39701	2.24209		0.75226	0.73304
							1.11717	1.10288		1.17931	1.15518		1.17403	1.16615		2.32937	2.26251		2.25724	2.45919		2.39139	2.23982		0.751899	0.731313
							1.11712	1.1026		1.17884	1.15628		1.17242	1.16544		2.33614	2.2623		2.25832	2.46098		2.39344	2.23862		0.751435	0.729702
							1.1177	1.10291		1.17887	1.15695		1.17248	1.16585		2.33628	2.26141		2.25742	2.462		2.39447	2.24132		0.753163	0.729418
							1.11802	1.10221		1.17887	1.15561		1.17309	1.16527		2.3358	2.25985		2.25534	2.46095		2.39287	2.24433		0.755251	0.729289
							1.11779	1.10269		1.17954	1.1555		1.17254	1.16433		2.33921	2.26072		2.25454	2.45655		2.39553	2.24361		0.756398	0.730282
							1.11869	1.10268		1.17948	1.15604		1.17075	1.16509		2.33714	2.25891		2.2517	2.45531		2.39404	2.24075		0.757481	0.73161
							1.11883	1.1029		1.17951	1.15575		1.1716	1.16405		2.33323	2.26224		2.24774	2.45774		2.39282	2.24048		0.757713	0.733556
							1.11931	1.10363		1.17917	1.15763		1.17347	1.16467		2.33167	2.26942		2.25297	2.46175		2.39348	2.2404		0.757545	0.735528
							1.11926	1.10216		1.17891	1.15696		1.17203	1.16392		2.3296	2.27074		2.25935	2.46443		2.39354	2.24096		0.756656	0.735696
							1.11847	1.10306		1.17938	1.15592		1.17278	1.16344		2.33145	2.27215		2.26316	2.46132		2.3923	2.24143		0.756695	0.734806
							1.1177	1.10344		1.18087	1.15633		1.17416	1.165		2.33405	2.27312		2.26511	2.46232		2.39131	2.24125		0.755779	0.734677
							1.11816	1.1027		1.1808	1.15722		1.17258	1.16627		2.33919	2.26839		2.26616	2.46412		2.3958	2.24276		0.75498	0.733801
							1.11791	1.10229		1.18085	1.15744		1.17206	1.1661		2.34773	2.26746		2.26439	2.46158		2.39558	2.24433		0.754271	0.734046
							1.11753	1.10235		1.18019	1.15847		1.17297	1.16527		2.35274	2.26565		2.26942	2.46051		2.39341	2.24536		0.754426	0.734149
							1.1184	1.10269		1.1801	1.15749		1.17186	1.16544		2.35397	2.26367		2.27263	2.45788		2.39259	2.24625		0.755663	0.733285
							1.11799	1.10316		1.18036	1.15745		1.17274	1.16424		2.35484	2.26167		2.27483	2.45545		2.39378	2.24351		0.75663	0.733556
							1.11802	1.1035		1.18006	1.15807		1.17264	1.16397		2.35099	2.25989		2.27508	2.45654		2.39669	2.2444		0.756669	0.733208
							1.11788	1.10322		1.18068	1.15785		1.17101	1.16386		2.34865	2.25765		2.27798	2.46189		2.3941	2.24712		0.756862	0.733685
							1.11757	1.10288		1.18088	1.15766		1.17155	1.16536		2.35977	2.25653		2.27983	2.4631		2.39299	2.2498		0.757288	0.733414
							1.11865	1.10361		1.18007	1.15704		1.17213	1.16579		2.36556	2.25802		2.2836	2.46475		2.39166	2.24456		0.757004	0.732267
							1.11889	1.10337		1.18083	1.15642		1.17217	1.16524		2.36697	2.25334		2.28728	2.46588		2.39002	2.24463		0.756682	0.732679
							1.11752	1.10264		1.18007	1.15638		1.17249	1.16536		2.37146	2.25265		2.2874	2.46587		2.39583	2.24856		0.75663	0.73219
							1.11708	1.10301		1.17945	1.15634		1.17314	1.16478		2.37471	2.25678		2.29051	2.46194		2.39582	2.24365		0.756785	0.731519
							1.11856	1.10317		1.1798	1.15629		1.17283	1.1631		2.37618	2.26282		2.2952	2.46043		2.39043	2.24579		0.757249	0.733118
							1.1191	1.10214		1.17854	1.15664		1.17244	1.16364		2.37845	2.26684		2.30153	2.45959		2.39288	2.24768		0.759208	0.735219
							1.1177	1.10336		1.17819	1.15691		1.17278	1.16378		2.37632	2.26568		2.29535	2.45712		2.39184	2.24674		0.761219	0.736263
							1.11839	1.10349		1.17838	1.15846		1.17307	1.16406		2.37374	2.26408		2.29365	2.4537		2.38921	2.24874		0.762521	0.737307
							1.11873	1.10144		1.17887	1.15679		1.17176	1.1644		2.37286	2.26725		2.29616	2.45259		2.39122	2.24982		0.763204	0.738558
							1.11775	1.10259		1.1806	1.15713		1.17071	1.16426		2.37369	2.26527		2.29511	2.44818		2.39204	2.24811		0.762134	0.739344
							1.11848	1.10395		1.1798	1.15715		1.17026	1.16353		2.36779	2.26242		2.29571	2.44348		2.39461	2.25011		0.762134	0.738777
							1.11887	1.10279		1.1809	1.15604		1.17129	1.16428		2.36129	2.26085		2.2946	2.44367		2.39081	2.25274		0.762921	0.736856
							1.11829	1.1022		1.18047	1.15566		1.17233	1.16377		2.36044	2.26324		2.29088	2.43926		2.39243	2.25279		0.762869	0.735631
							1.11843	1.1026		1.17983	1.15608		1.17189	1.1648		2.36043	2.26858		2.29423	2.43186		2.39474	2.25364		0.763243	0.735979
							1.11835	1.10316		1.1801	1.15536		1.17245	1.16561		2.35584	2.27371		2.29102	2.42791		2.39323	2.25323		0.763217	0.735154
							1.11749	1.10243		1.17813	1.15682		1.17273	1.16587		2.35478	2.27442		2.28884	2.42316		2.38982	2.2496		0.763514	0.735618
							1.11837	1.10202		1.17842	1.15637		1.17113	1.16472		2.34931	2.27518		2.29002	2.42084		2.39036	2.25196		0.763179	0.737165
							1.11888	1.10208		1.18157	1.15509		1.17082	1.16413		2.34457	2.2733		2.29459	2.4152		2.39203	2.25051		0.763797	0.736598
							1.11815	1.10203		1.18029	1.15575		1.17119	1.16466		2.34461	2.27172		2.3007	2.41307		2.38976	2.24935		0.765061	0.736933
							1.1182	1.10277		1.17909	1.15638		1.17051	1.16442		2.33859	2.27094		2.30329	2.40951		2.38743	2.24792		0.764854	0.737268
							1.11888	1.104		1.1802	1.15611		1.17064	1.16357		2.33499	2.26962		2.30367	2.41696		2.38873	2.24913		0.762586	0.735851
							1.11926	1.10393		1.1813	1.15617		1.17154	1.16304		2.3341	2.27147		2.30117	2.42224		2.39077	2.25318		0.761915	0.73411
							1.12007	1.10157		1.18101	1.15503		1.17038	1.16322		2.32967	2.27784		2.30014	2.42346		2.39021	2.25142		0.7614	0.733479
							1.119	1.10273		1.18042	1.15604		1.16945	1.16388		2.33002	2.28842		2.29926	2.42939		2.39179	2.25113		0.760716	0.733504
[truncated: 7,000 more rows]

## Sheet: figure1c
					mouse1	1.55833	1.52491	1.59087	mouse2	1.15342	1.18737	1.1732	mouse3	1.55341	1.90967	1.84077	mouse4	3.11642	3.12878	3.10326	mouse5	2.17372	2.17119	2.17222	mouse6	1.68399	1.91003	1.96508	mouse7	1.28329	1.08582	1.07896
	Sample rate 100 Hz				3 trials	1.55572	1.52433	1.59159	3 trials	1.15201	1.18748	1.171	3 trials	1.55253	1.91102	1.83856	3 trials	3.11331	3.13093	3.10621	3 trials	2.17279	2.17274	2.1712	3 trials	1.68371	1.90985	1.96435	3 trials	1.28306	1.0865	1.07896
-10-0s	1-1000		baseline			1.55648	1.52692	1.59195		1.15234	1.18788	1.16923		1.55296	1.91248	1.83983		3.11224	3.13019	3.10434		2.16984	2.1741	2.17043		1.6827	1.90982	1.96208		1.28262	1.08824	1.07909
0-2s	1001-1200		kindling			1.55768	1.52585	1.59181		1.15084	1.18752	1.17		1.55215	1.91509	1.84386		3.11689	3.12882	3.10215		2.1706	2.17294	2.17298		1.68189	1.91222	1.9622		1.28151	1.08909	1.08051
2-80s	1201-9000		after kindling			1.55876	1.52728	1.59052		1.15064	1.18862	1.17019		1.55075	1.91757	1.84545		3.11375	3.13337	3.10266		2.16972	2.17131	2.17397		1.68366	1.91384	1.96314		1.28219	1.09015	1.08118
						1.56292	1.52689	1.58918		1.15102	1.18984	1.16842		1.54947	1.92091	1.84171		3.11412	3.13314	3.10195		2.16811	2.17373	2.17403		1.68251	1.91606	1.96249		1.28218	1.09579	1.07896
						1.56335	1.52511	1.58936		1.15037	1.19024	1.16781		1.54908	1.9231	1.84003		3.11429	3.12915	3.10461		2.17177	2.17021	2.17203		1.68207	1.91752	1.96181		1.2811	1.10395	1.07793
						1.56049	1.52671	1.58925		1.15106	1.18943	1.16718		1.54751	1.92218	1.83718		3.11447	3.13178	3.10244		2.16887	2.1719	2.17149		1.68323	1.91601	1.96307		1.28131	1.10626	1.07895
						1.55913	1.52723	1.58573		1.14987	1.18964	1.16735		1.54423	1.91963	1.84444		3.1158	3.12899	3.10645		2.16709	2.17216	2.17129		1.68353	1.91219	1.964		1.28333	1.10487	1.08011
						1.5585	1.52749	1.58834		1.15094	1.18987	1.1665		1.54317	1.91819	1.85205		3.11512	3.12213	3.10939		2.16798	2.1723	2.17447		1.68189	1.91008	1.96185		1.28592	1.10991	1.08018
						1.55971	1.52718	1.59012		1.15134	1.18843	1.16605		1.54293	1.91869	1.85107		3.11327	3.12701	3.10177		2.17145	2.1698	2.17232		1.68268	1.90887	1.9595		1.28601	1.11614	1.07981
						1.56055	1.52686	1.58901		1.15116	1.18839	1.16665		1.54249	1.91512	1.85181		3.11211	3.12721	3.09777		2.17164	2.17145	2.17408		1.68228	1.90959	1.95945		1.2851	1.1124	1.07879
						1.56107	1.5264	1.58727		1.15118	1.18703	1.16694		1.54214	1.91654	1.85113		3.11294	3.12949	3.10104		2.17062	2.17239	2.17272		1.68202	1.91248	1.95859		1.28451	1.09946	1.07949
						1.56153	1.52597	1.58707		1.15067	1.18727	1.16781		1.54044	1.91847	1.85092		3.1129	3.12881	3.10117		2.16817	2.17253	2.17232		1.68308	1.9141	1.9582		1.28254	1.09181	1.07993
						1.56306	1.52524	1.5877		1.15082	1.18728	1.16619		1.53947	1.91667	1.85071		3.11427	3.1263	3.1013		2.16921	2.17254	2.17565		1.68197	1.9164	1.95813		1.28072	1.09337	1.07882
						1.56251	1.52718	1.58694		1.1528	1.18687	1.16801		1.53909	1.91556	1.85058		3.11281	3.12437	3.09489		2.16735	2.17373	2.17164		1.68263	1.91939	1.95963		1.2811	1.08934	1.07883
						1.56375	1.52652	1.58753		1.15237	1.18759	1.16855		1.53772	1.91299	1.85224		3.11372	3.1254	3.09625		2.16976	2.17203	2.16873		1.68393	1.91944	1.95939		1.28034	1.08694	1.07909
						1.56029	1.52523	1.58873		1.15292	1.18988	1.16814		1.53503	1.91047	1.85136		3.11594	3.12496	3.09659		2.16968	2.16886	2.17084		1.68358	1.91887	1.95771		1.27892	1.08785	1.07895
						1.55925	1.52254	1.58723		1.15485	1.18955	1.16948		1.53471	1.90851	1.85091		3.1121	3.12435	3.09556		2.1682	2.1679	2.17168		1.68408	1.91685	1.9564		1.27901	1.08736	1.07905
						1.56007	1.52671	1.58445		1.15671	1.18883	1.17013		1.53342	1.91052	1.85363		3.11173	3.12428	3.09604		2.1697	2.17026	2.17422		1.68257	1.91298	1.9556		1.27951	1.0873	1.07896
						1.55823	1.53021	1.58463		1.15789	1.19036	1.16896		1.53175	1.91718	1.85689		3.11086	3.12597	3.09528		2.17055	2.16988	2.17274		1.68247	1.91121	1.95642		1.27786	1.08682	1.07877
						1.55915	1.52987	1.58475		1.15581	1.1888	1.16713		1.53245	1.92111	1.85606		3.11514	3.1264	3.09707		2.16771	2.16918	2.17106		1.68332	1.91126	1.95383		1.27732	1.08614	1.07904
						1.56349	1.52715	1.58707		1.15307	1.18836	1.16852		1.53151	1.92225	1.85703		3.11218	3.12146	3.09751		2.16691	2.16936	2.17095		1.68243	1.91261	1.95357		1.27698	1.08906	1.07969
						1.56169	1.52843	1.59244		1.15327	1.18866	1.16846		1.53049	1.92191	1.86327		3.11059	3.11835	3.09498		2.16939	2.17202	2.16953		1.68332	1.91396	1.95566		1.27635	1.09204	1.07858
						1.55988	1.53076	1.59025		1.15255	1.18759	1.1677		1.52822	1.92294	1.86634		3.11273	3.12067	3.09439		2.17116	2.17243	2.17178		1.68386	1.91364	1.95672		1.27625	1.09337	1.07773
						1.56062	1.53018	1.58858		1.15286	1.1871	1.16676		1.5272	1.92383	1.86452		3.11209	3.12451	3.09621		2.16756	2.1693	2.17325		1.6844	1.91397	1.95558		1.27648	1.09331	1.07755
						1.56078	1.5324	1.59006		1.1538	1.18752	1.16668		1.5275	1.9253	1.86103		3.10986	3.12464	3.09991		2.16924	2.16805	2.17249		1.68283	1.91249	1.95532		1.27673	1.0934	1.07781
						1.56033	1.53086	1.58825		1.15378	1.18929	1.16457		1.52787	1.92599	1.86363		3.11162	3.12732	3.10236		2.16964	2.173	2.17355		1.68181	1.91094	1.95521		1.27526	1.09261	1.07819
						1.56015	1.5315	1.58602		1.15383	1.18783	1.16374		1.52679	1.92924	1.86307		3.11059	3.12952	3.10034		2.17114	2.17011	2.17494		1.68154	1.9082	1.95531		1.27621	1.09095	1.07937
						1.55875	1.53026	1.58658		1.15295	1.18803	1.16426		1.52477	1.93131	1.865		3.10972	3.12887	3.09766		2.16847	2.16712	2.17119		1.68228	1.90655	1.95606		1.27595	1.08912	1.08057
						1.55842	1.52791	1.58614		1.15353	1.19129	1.1641		1.52434	1.92938	1.86661		3.11049	3.1308	3.09483		2.16694	2.16879	2.17193		1.68242	1.90647	1.95599		1.27334	1.08698	1.08094
						1.55851	1.53008	1.58656		1.15374	1.19207	1.16562		1.52461	1.92769	1.86668		3.10895	3.12874	3.09652		2.16852	2.16966	2.17241		1.68355	1.90674	1.95922		1.27345	1.08655	1.08159
						1.55782	1.53325	1.58856		1.15242	1.19112	1.16644		1.52362	1.9264	1.86737		3.114	3.12691	3.09846		2.17104	2.16999	2.17311		1.68263	1.90838	1.96168		1.2734	1.08579	1.08161
						1.55938	1.53267	1.58881		1.15245	1.19169	1.16654		1.52417	1.92639	1.86485		3.11341	3.12747	3.09699		2.16971	2.1719	2.173		1.68372	1.90883	1.961		1.27237	1.08539	1.08147
						1.56194	1.53264	1.587		1.15245	1.19225	1.16563		1.52451	1.92324	1.8655		3.10898	3.12866	3.09704		2.166	2.16924	2.17185		1.68342	1.90839	1.95979		1.27211	1.08605	1.08092
						1.55931	1.53227	1.58704		1.15229	1.18966	1.166		1.52455	1.91896	1.86701		3.11378	3.12558	3.0939		2.16882	2.16902	2.17488		1.68429	1.90731	1.96191		1.27242	1.08885	1.08047
						1.55582	1.53012	1.58767		1.15229	1.18984	1.16536		1.5251	1.91698	1.87151		3.11476	3.12992	3.09695		2.16816	2.17198	2.17538		1.68362	1.90586	1.96345		1.2714	1.09014	1.08134
						1.55545	1.53139	1.58698		1.15217	1.19013	1.16544		1.5257	1.91836	1.87549		3.11314	3.13106	3.09319		2.17199	2.16922	2.17296		1.68226	1.90313	1.96091		1.26984	1.0893	1.08203
						1.55487	1.5293	1.58566		1.1525	1.18847	1.16355		1.52372	1.91957	1.87689		3.11206	3.13186	3.09403		2.16995	2.16873	2.17118		1.68239	1.90277	1.96303		1.2693	1.08916	1.08156
						1.55512	1.52943	1.58553		1.15256	1.18782	1.16377		1.52478	1.91954	1.8793		3.11193	3.13128	3.09809		2.16729	2.17199	2.17293		1.68199	1.90508	1.96348		1.26886	1.08922	1.08196
						1.55494	1.5301	1.58776		1.15281	1.18999	1.16494		1.52451	1.91677	1.87694		3.11375	3.12939	3.09744		2.1691	2.17087	2.1734		1.68282	1.90714	1.96341		1.26863	1.08989	1.08156
						1.55766	1.52896	1.58851		1.15366	1.18919	1.16489		1.52464	1.91507	1.8741		3.1147	3.13198	3.09689		2.16628	2.17162	2.1727		1.68452	1.90718	1.96406		1.26885	1.09043	1.08125
						1.55857	1.52829	1.58921		1.15231	1.18933	1.16417		1.52303	1.91196	1.87678		3.11514	3.13224	3.09448		2.1696	2.17205	2.17048		1.68393	1.90447	1.96968		1.27028	1.09054	1.08105
						1.55831	1.53147	1.58748		1.15171	1.19054	1.16406		1.52401	1.91043	1.88035		3.1161	3.13374	3.09826		2.16985	2.17186	2.17436		1.68462	1.90089	1.9703		1.27207	1.09015	1.08014
						1.55799	1.53165	1.58687		1.15353	1.19216	1.16482		1.5247	1.91227	1.88222		3.11543	3.13408	3.09566		2.16615	2.17033	2.17404		1.68223	1.89836	1.96972		1.2729	1.09106	1.07891
						1.55839	1.53209	1.58837		1.15365	1.19456	1.16389		1.52478	1.91451	1.88386		3.11008	3.1335	3.0924		2.16812	2.17034	2.16977		1.68128	1.89558	1.97287		1.27363	1.09099	1.07959
						1.55734	1.53147	1.58645		1.15241	1.19582	1.16389		1.52495	1.91429	1.88717		3.1112	3.13232	3.09532		2.16823	2.17245	2.17142		1.68228	1.89269	1.97344		1.27191	1.09679	1.08143
						1.55583	1.53175	1.58815		1.15284	1.1961	1.16335		1.52426	1.9141	1.8899		3.11085	3.13073	3.09862		2.1661	2.17136	2.17538		1.68261	1.89395	1.97612		1.27171	1.10531	1.08154
						1.5548	1.53139	1.59006		1.15316	1.19579	1.16289		1.5249	1.91304	1.89083		3.11242	3.13066	3.09653		2.16566	2.16864	2.17091		1.68354	1.8936	1.97683		1.27229	1.11	1.08299
						1.55576	1.53259	1.58846		1.1529	1.19359	1.16353		1.52495	1.91143	1.88898		3.11419	3.12838	3.09864		2.16585	2.17137	2.16825		1.68455	1.89288	1.97501		1.27077	1.11655	1.08417
						1.55648	1.53121	1.58691		1.15272	1.19334	1.16294		1.52655	1.90982	1.88685		3.11313	3.13499	3.094		2.16597	2.17114	2.17158		1.68358	1.89349	1.97452		1.26996	1.12308	1.08526
						1.55719	1.52862	1.58686		1.15211	1.19335	1.16216		1.52683	1.90821	1.88617		3.11461	3.1334	3.09507		2.16525	2.17042	2.17101		1.6834	1.89208	1.97431		1.2698	1.12627	1.08709
						1.55806	1.53081	1.58729		1.15232	1.19254	1.16179		1.52539	1.90499	1.88751		3.11482	3.1327	3.09822		2.16749	2.17276	2.17196		1.68386	1.88899	1.97618		1.26889	1.12765	1.08627
						1.5592	1.53099	1.58575		1.15201	1.19231	1.16195		1.52445	1.90487	1.88568		3.10986	3.13477	3.09627		2.16808	2.17264	2.17195		1.68425	1.88632	1.97559		1.26826	1.12744	1.08577
						1.55884	1.53258	1.58493		1.15298	1.19229	1.16267		1.52375	1.90922	1.88621		3.11091	3.12976	3.09875		2.16701	2.16878	2.17047		1.68366	1.88485	1.9779		1.26636	1.12797	1.08386
						1.55768	1.5341	1.58484		1.15253	1.19126	1.16375		1.52451	1.91058	1.88844		3.11539	3.13261	3.09797		2.16757	2.16769	2.17309		1.68511	1.88587	1.97992		1.26573	1.13026	1.08283
						1.56077	1.53217	1.58749		1.15186	1.19117	1.1658		1.52395	1.91165	1.88868		3.11652	3.129	3.09814		2.16668	2.17431	2.17162		1.68697	1.88622	1.98263		1.26493	1.13349	1.08346
						1.56214	1.53455	1.5885		1.15327	1.19125	1.16623		1.52269	1.90898	1.88907		3.11333	3.12977	3.10007		2.16538	2.17115	2.17155		1.68541	1.88779	1.98044		1.2638	1.13573	1.08382
						1.55953	1.5338	1.58794		1.15264	1.19102	1.16488		1.5222	1.90688	1.88796		3.1141	3.13677	3.09911		2.1675	2.17123	2.17272		1.6863	1.8894	1.97984		1.26534	1.13849	1.08401
						1.55931	1.5303	1.58806		1.15234	1.19019	1.16422		1.52223	1.90456	1.8917		3.11443	3.13952	3.10123		2.16589	2.17189	2.17258		1.68692	1.8844	1.98219		1.26592	1.13855	1.08413
						1.55888	1.53124	1.58577		1.15375	1.19108	1.16386		1.52103	1.90193	1.89371		3.11695	3.13601	3.10318		2.16709	2.16997	2.16881		1.68723	1.88159	1.9835		1.26661	1.13506	1.08437
						1.55483	1.53113	1.58664		1.15375	1.19071	1.16275		1.52076	1.90023	1.89403		3.11285	3.14043	3.09956		2.16691	2.17111	2.17226		1.68574	1.8815	1.98363		1.26525	1.13028	1.0854
						1.55625	1.53013	1.58694		1.15457	1.19001	1.16222		1.52313	1.90131	1.89398		3.11139	3.1422	3.10179		2.16526	2.16776	2.17327		1.68538	1.87825	1.98417		1.26351	1.12627	1.08445
						1.55654	1.53208	1.58726		1.15338	1.191	1.16142		1.52289	1.90514	1.89403		3.11264	3.13824	3.09949		2.16334	2.17149	2.17083		1.68603	1.87556	1.98615		1.2598	1.12263	1.08286
						1.55672	1.53303	1.58634		1.15287	1.19111	1.16256		1.52358	1.90848	1.89492		3.11338	3.14241	3.10314		2.1652	2.16955	2.17269		1.68612	1.87596	1.98784		1.25559	1.12141	1.08285
						1.55849	1.53351	1.5868		1.15324	1.19167	1.16359		1.52251	1.91021	1.89279		3.11862	3.14193	3.10376		2.16673	2.169	2.17483		1.68705	1.87803	1.98604		1.25238	1.12025	1.08317
						1.55735	1.53456	1.58692		1.15365	1.19243	1.16291		1.52363	1.91063	1.89416		3.11951	3.13581	3.10212		2.16306	2.17075	2.1768		1.68715	1.87674	1.98518		1.25055	1.12029	1.08408
						1.55628	1.53354	1.5865		1.15342	1.19265	1.16261		1.52379	1.91043	1.89763		3.11768	3.13929	3.1025		2.16462	2.17012	2.17158		1.68719	1.87594	1.98386		1.24931	1.11983	1.08527
						1.55493	1.53146	1.58607		1.15366	1.19472	1.16152		1.5229	1.91	1.89888		3.11403	3.13452	3.10181		2.16486	2.16932	2.16962		1.68733	1.87324	1.98405		1.2494	1.11817	1.08578
						1.55366	1.53362	1.58687		1.15445	1.19503	1.1616		1.52261	1.90739	1.89747		3.11693	3.13682	3.10154		2.16533	2.17221	2.17508		1.68574	1.87139	1.98553		1.25113	1.11785	1.08573
						1.55347	1.53242	1.58836		1.15505	1.19677	1.16119		1.52227	1.90598	1.89795		3.11598	3.13974	3.101		2.16864	2.17131	2.17244		1.68491	1.87018	1.98644		1.25328	1.11851	1.08591
						1.55188	1.53165	1.5891		1.15389	1.19626	1.16038		1.52114	1.90501	1.89813		3.11674	3.13792	3.10027		2.16478	2.17226	2.17368		1.6859	1.87203	1.98853		1.25465	1.11923	1.08544
						1.55346	1.53081	1.5889		1.15366	1.19415	1.16101		1.52117	1.90681	1.89853		3.11664	3.13592	3.10021		2.16277	2.17477	2.17213		1.68652	1.8761	1.99022		1.25444	1.12097	1.08562
						1.55568	1.53009	1.58903		1.153	1.19311	1.16239		1.51913	1.90799	1.90113		3.1153	3.13587	3.09907		2.16726	2.17333	2.17135		1.68683	1.87594	1.9911		1.25551	1.12201	1.08375
						1.55765	1.52996	1.58986		1.15348	1.19312	1.16235		1.51846	1.9096	1.9013		3.11196	3.13916	3.09962		2.16554	2.17341	2.17441		1.68653	1.87498	1.99125		1.25459	1.12488	1.08339
						1.55696	1.52852	1.5881		1.15423	1.19317	1.16173		1.51857	1.90702	1.89959		3.11589	3.1417	3.09912		2.16426	2.17364	2.17341		1.68698	1.87372	1.98952		1.25328	1.12567	1.08352
						1.55585	1.52631	1.58845		1.15508	1.19236	1.1615		1.51658	1.90442	1.89648		3.11825	3.13588	3.09885		2.16674	2.17194	2.17122		1.6872	1.86945	1.99108		1.25367	1.12522	1.08502
						1.55456	1.52794	1.58806		1.15474	1.19303	1.16041		1.5159	1.90277	1.89047		3.11611	3.13358	3.10041		2.16709	2.17264	2.17021		1.68681	1.86201	1.99099		1.25432	1.12633	1.08534
						1.5534	1.53079	1.58555		1.15625	1.19412	1.1601		1.5154	1.89982	1.88734		3.11531	3.13664	3.10118		2.16786	2.17217	2.17135		1.68844	1.85961	1.99018		1.25396	1.12502	1.08397
						1.5551	1.53021	1.58433		1.15624	1.19426	1.16029		1.51365	1.90126	1.88421		3.11717	3.13458	3.10108		2.16569	2.17078	2.17213		1.69041	1.86135	1.98986		1.25229	1.1207	1.08401
						1.55439	1.53111	1.58601		1.1555	1.19421	1.1602		1.51394	1.90705	1.88345		3.11875	3.13864	3.10058		2.16678	2.17251	2.1711		1.68856	1.86023	1.99218		1.25258	1.11858	1.08422
						1.55154	1.52889	1.58495		1.15509	1.19345	1.15898		1.51249	1.91603	1.88289		3.11726	3.14113	3.10139		2.16772	2.17351	2.16942		1.68966	1.86343	1.99326		1.25176	1.1199	1.08439
						1.55083	1.52898	1.58655		1.15501	1.19385	1.15882		1.51249	1.92083	1.8807		3.11748	3.14032	3.10011		2.16754	2.17055	2.1667		1.69001	1.86635	1.99365		1.25225	1.12024	1.08332
						1.5499	1.53049	1.58771		1.15371	1.19261	1.1583		1.51217	1.92082	1.8795		3.11757	3.13926	3.10188		2.16449	2.17269	2.16689		1.68853	1.86556	1.99356		1.25348	1.12008	1.08276
						1.55144	1.53163	1.5857		1.15366	1.19137	1.15873		1.51151	1.91961	1.87955		3.11775	3.13966	3.09881		2.16529	2.17526	2.16936		1.68759	1.86353	1.99433		1.25415	1.12053	1.0816
						1.55228	1.53083	1.58571		1.15344	1.19067	1.15659		1.51088	1.9189	1.87722		3.11809	3.14395	3.09568		2.16699	2.17407	2.17046		1.6875	1.86068	1.9958		1.25468	1.12414	1.08341
						1.55411	1.53093	1.58543		1.15459	1.18834	1.15583		1.51091	1.91705	1.87765		3.11793	3.14051	3.09595		2.16918	2.17494	2.17091		1.68672	1.85732	1.99596		1.2527	1.12668	1.08449
						1.55632	1.53327	1.58485		1.15465	1.18787	1.15785		1.50981	1.91696	1.88117		3.1174	3.14167	3.09738		2.16746	2.1728	2.16971		1.68799	1.8562	2.00053		1.25168	1.12681	1.08387
						1.55699	1.53523	1.58597		1.15418	1.19125	1.15985		1.50956	1.91931	1.88487		3.1182	3.14082	3.09373		2.16848	2.17071	2.17157		1.68783	1.85885	2.00147		1.24988	1.1272	1.08388
						1.55696	1.53383	1.58882		1.15403	1.19259	1.15906		1.50923	1.9205	1.88561		3.1182	3.14313	3.09242		2.16767	2.17199	2.17257		1.68824	1.86064	1.9983		1.24986	1.12435	1.08294
						1.55845	1.53257	1.58985		1.15363	1.19227	1.16018		1.51041	1.92247	1.88734		3.11723	3.1423	3.09707		2.17102	2.17149	2.16836		1.68828	1.86126	1.99805		1.24973	1.11968	1.08245
						1.55824	1.53223	1.58986		1.15365	1.19142	1.1615		1.51006	1.92476	1.88546		3.11588	3.13947	3.09645		2.16909	2.17418	2.16873		1.68879	1.86143	1.99735		1.24734	1.11802	1.0817
						1.5559	1.53425	1.58894		1.15366	1.19102	1.16014		1.51159	1.92355	1.88162		3.11522	3.14304	3.09811		2.1666	2.17566	2.17153		1.68853	1.86051	1.9983		1.24755	1.11541	1.08088
						1.55771	1.53531	1.58776		1.15438	1.19024	1.15839		1.51261	1.92162	1.87677		3.11807	3.14382	3.099		2.16565	2.17544	2.17361		1.68818	1.86018	2.00036		1.2495	1.11425	1.0804
						1.55969	1.53504	1.58734		1.15467	1.19051	1.1586		1.5122	1.91783	1.8738		3.11562	3.14315	3.09894		2.1654	2.17226	2.17315		1.68657	1.8582	2.00194		1.24757	1.114	1.08138
						1.55978	1.5351	1.58676		1.15476	1.19042	1.15906		1.51287	1.91249	1.87129		3.1192	3.14284	3.09871		2.16833	2.17182	2.17204		1.68712	1.85461	2.00365		1.24621	1.11529	1.08191
						1.55931	1.53346	1.58675		1.15526	1.19116	1.15993		1.51233	1.90799	1.87051		3.11407	3.14082	3.09819		2.16717	2.17249	2.17075		1.68781	1.85487	2.0045		1.24737	1.11701	1.08323
						1.55752	1.53565	1.58454		1.15568	1.19144	1.15999		1.51331	1.90509	1.86986		3.11238	3.13734	3.10071		2.16601	2.17146	2.17162		1.68894	1.85767	2.00321		1.24887	1.11487	1.08405
						1.55619	1.53521	1.58326		1.15624	1.19158	1.16027		1.51565	1.90554	1.8713		3.11816	3.14318	3.10402		2.17136	2.17226	2.17066		1.68876	1.856	2.00221		1.24783	1.11438	1.08399
						1.55581	1.53312	1.58395		1.15661	1.19308	1.16014		1.51787	1.90357	1.87177		3.11451	3.14394	3.09983		2.17007	2.17019	2.16953		1.68764	1.85554	2.00383		1.24798	1.11541	1.08494
						1.55582	1.53462	1.58482		1.15454	1.19261	1.15919		1.5193	1.90284	1.87241		3.11102	3.14126	3.10179		2.16975	2.17291	2.17175		1.68796	1.85407	2.00355		1.24777	1.11431	1.08535
						1.55635	1.53706	1.58589		1.1549	1.19167	1.15887		1.51906	1.9034	1.87399		3.11246	3.14265	3.1031		2.16955	2.17209	2.16932		1.68638	1.85158	2.002		1.24638	1.11394	1.08566
						1.55502	1.54078	1.58548		1.15526	1.19198	1.1579		1.5195	1.9082	1.87601		3.11673	3.14629	3.10379		2.16939	2.17176	2.1719		1.68622	1.85	2.00174		1.24704	1.11494	1.08395
						1.55578	1.54406	1.58808		1.15577	1.19073	1.15767		1.52009	1.9064	1.87767		3.11438	3.14609	3.10448		2.16807	2.17333	2.17368		1.68627	1.84949	2.00073		1.24476	1.1167	1.08223
						1.55644	1.54285	1.5899		1.15584	1.18984	1.15722		1.52019	1.90193	1.87828		3.11187	3.14118	3.10594		2.16885	2.17238	2.17426		1.687	1.8486	2.00165		1.24129	1.11773	1.08116
						1.55973	1.5428	1.58769		1.1554	1.19037	1.15732		1.51846	1.90071	1.88052		3.1132	3.14119	3.1041		2.16839	2.17419	2.17088		1.68531	1.85002	1.99963		1.24155	1.11737	1.08069
						1.55872	1.54301	1.58966		1.15492	1.19013	1.15952		1.51804	1.9013	1.88318		3.1111	3.14147	3.1026		2.16585	2.17493	2.17047		1.68494	1.85105	1.99799		1.24357	1.1158	1.08245
						1.55603	1.54223	1.59038		1.15468	1.18983	1.16062		1.51859	1.90763	1.8811		3.10974	3.14055	3.1042		2.166	2.17198	2.16998		1.68559	1.84956	1.99832		1.24529	1.11415	1.08182
						1.55665	1.54176	1.58731		1.15459	1.1909	1.16147		1.5176	1.9131	1.87864		3.11284	3.14015	3.10403		2.16815	2.17311	2.17151		1.68375	1.84609	1.99935		1.24749	1.11327	1.08154
						1.55484	1.5425	1.58823		1.15508	1.19126	1.16188		1.5173	1.91302	1.87692		3.11497	3.14332	3.10201		2.16798	2.1735	2.17222		1.68451	1.84556	2.00034		1.24762	1.11041	1.08127
						1.55567	1.54231	1.59044		1.15388	1.1912	1.16126		1.51728	1.9148	1.87539		3.11666	3.14024	3.10291		2.16637	2.17232	2.17444		1.68429	1.84545	2.00015		1.24257	1.10885	1.08167
						1.55604	1.54445	1.59051		1.15363	1.19077	1.16141		1.5172	1.91783	1.87262		3.11167	3.13789	3.09829		2.16762	2.17284	2.17132		1.68361	1.84346	1.99893		1.23887	1.10932	1.08158
						1.5561	1.54418	1.58949		1.15338	1.19063	1.16128		1.51779	1.92066	1.87351		3.11333	3.14056	3.10159		2.17037	2.1714	2.1682		1.68431	1.84421	1.9989		1.23713	1.11042	1.08102
						1.55837	1.54091	1.58792		1.15143	1.18948	1.16107		1.5175	1.92218	1.87623		3.11598	3.13882	3.10411		2.1693	2.17108	2.16984		1.6848	1.84576	1.99734		1.23889	1.10978	1.08032
						1.55755	1.54065	1.58779		1.15237	1.18862	1.16099		1.51958	1.92376	1.87502		3.1135	3.13835	3.10322		2.16814	2.17298	2.17247		1.68507	1.84828	1.99391		1.24141	1.10963	1.08022
						1.55796	1.5392	1.58774		1.15245	1.18774	1.1603		1.52082	1.92579	1.87423		3.11463	3.13847	3.1079		2.16798	2.1711	2.17035		1.68674	1.84813	1.99049		1.24124	1.10817	1.08056
						1.5597	1.53889	1.58928		1.15209	1.18834	1.15978		1.52255	1.92703	1.87121		3.11144	3.14019	3.11091		2.1689	2.17168	2.17062		1.68436	1.8482	1.98901		1.2413	1.10715	1.08159
						1.55953	1.53967	1.58959		1.1532	1.19	1.16007		1.52381	1.92712	1.86986		3.11277	3.13988	3.10621		2.16709	2.17301	2.17119		1.68622	1.84658	1.98986		1.24215	1.10643	1.08266
						1.55668	1.54192	1.58808		1.15345	1.18977	1.15996		1.52432	1.92633	1.86958		3.11554	3.13761	3.1077		2.16789	2.17082	2.17258		1.68442	1.84358	1.98928		1.24433	1.10539	1.0829
						1.55502	1.54464	1.58931		1.15451	1.18965	1.15889		1.52384	1.92234	1.86669		3.11689	3.13574	3.10714		2.16641	2.16765	2.17245		1.6819	1.84273	1.98848		1.24469	1.10711	1.08471
						1.55648	1.54269	1.58787		1.15455	1.19173	1.15873		1.52149	1.92077	1.86033		3.11777	3.13769	3.10809		2.16839	2.17258	2.17123		1.68221	1.8417	1.99023		1.24368	1.10698	1.08455
						1.55701	1.54067	1.58717		1.1538	1.19398	1.15857		1.5222	1.92221	1.85327		3.12056	3.13631	3.10997		2.17012	2.17333	2.17285		1.68237	1.84108	1.99154		1.24291	1.10643	1.08374
						1.5556	1.54066	1.58829		1.15363	1.19384	1.15849		1.52166	1.92444	1.84931		3.12052	3.13697	3.10954		2.16906	2.17133	2.17354		1.68281	1.841	1.99077		1.24053	1.10549	1.08343
						1.55415	1.54232	1.58854		1.15366	1.19438	1.15759		1.52134	1.92547	1.84313		3.12159	3.13057	3.1064		2.16839	2.1731	2.1695		1.68326	1.84171	1.98909		1.23907	1.10397	1.08305
						1.55492	1.5418	1.5912		1.15464	1.19642	1.15764		1.51956	1.92457	1.83733		3.12058	3.13385	3.10474		2.167	2.17076	2.16944		1.68269	1.84088	1.98811		1.2368	1.10282	1.08276
						1.55824	1.5432	1.59327		1.15403	1.19448	1.15951		1.52098	1.92271	1.83281		3.11619	3.13596	3.10728		2.16718	2.16806	2.1711		1.6835	1.84006	1.98767		1.2355	1.10144	1.08328
						1.55737	1.54441	1.59306		1.15365	1.19429	1.16029		1.5245	1.92194	1.83064		3.1171	3.13302	3.10822		2.16872	2.16821	2.16924		1.68297	1.84014	1.987		1.23528	1.10176	1.0823
						1.556	1.54341	1.59079		1.15396	1.19392	1.16023		1.52597	1.92057	1.82914		3.11702	3.13436	3.10746		2.16952	2.16953	2.17261		1.68433	1.84596	1.98598		1.23643	1.10337	1.08158
						1.55645	1.54303	1.59168		1.1544	1.19351	1.16052		1.52814	1.91832	1.82748		3.11947	3.13256	3.10654		2.16729	2.17079	2.17261		1.68554	1.85045	1.98674		1.23771	1.10568	1.08088
						1.55422	1.54213	1.59115		1.15486	1.19289	1.16156		1.52976	1.91781	1.82428		3.12119	3.13619	3.1059		2.16808	2.17159	2.17178		1.68394	1.85109	1.98357		1.23961	1.10642	1.08025
						1.5555	1.54288	1.58908		1.15414	1.19331	1.16116		1.53061	1.91774	1.82128		3.11929	3.13429	3.1076		2.16915	2.17218	2.17218		1.68555	1.85327	1.98191		1.2395	1.10536	1.08
						1.5552	1.54321	1.58925		1.15345	1.19379	1.16014		1.53235	1.91744	1.82214		3.11918	3.12921	3.11217		2.17024	2.1724	2.17334		1.68558	1.85176	1.98296		1.23875	1.10488	1.07858
						1.55533	1.54262	1.59035		1.15264	1.19478	1.16093		1.53311	1.91971	1.82044		3.12003	3.13024	3.10881		2.16799	2.16879	2.17361		1.68358	1.85181	1.98465		1.23889	1.10578	1.07889
						1.55462	1.54418	1.58865		1.15258	1.19623	1.16068		1.53282	1.9203	1.8177		3.11758	3.13169	3.10559		2.16499	2.17076	2.17293		1.68375	1.85055	1.98491		1.23955	1.10544	1.07841
						1.55331	1.54637	1.58756		1.15277	1.19729	1.159		1.53245	1.91811	1.81787		3.12172	3.13249	3.10604		2.16901	2.17209	2.17467		1.68386	1.84971	1.98545		1.23987	1.1045	1.07835
						1.55619	1.54917	1.58637		1.15392	1.19608	1.159		1.53128	1.91865	1.81734		3.12285	3.13039	3.10778		2.1707	2.1734	2.17348		1.68183	1.84863	1.98849		1.24098	1.10371	1.07955
						1.55359	1.54709	1.58753		1.15356	1.19473	1.15791		1.53174	1.91879	1.81469		3.11978	3.12997	3.10897		2.16879	2.17239	2.17208		1.68163	1.84902	1.98781		1.24129	1.10337	1.07923
						1.55496	1.54626	1.58773		1.15488	1.19329	1.15668		1.53263	1.91808	1.81545		3.12182	3.12865	3.1052		2.16735	2.17194	2.17271		1.68409	1.84933	1.98755		1.24144	1.10361	1.07873
						1.55467	1.54444	1.58747		1.15412	1.19263	1.15799		1.53235	1.91793	1.81475		3.12249	3.12821	3.10648		2.16789	2.17249	2.17227		1.68372	1.85123	1.98786		1.24232	1.10261	1.08016
						1.55364	1.54619	1.58889		1.15268	1.19379	1.15919		1.53672	1.91535	1.8139		3.12373	3.13082	3.10756		2.16801	2.17413	2.17075		1.68372	1.85407	1.98676		1.24373	1.10187	1.07998
						1.55306	1.54551	1.58716		1.15222	1.19503	1.15904		1.54217	1.91761	1.81191		3.1267	3.12883	3.10437		2.16681	2.17327	2.17437		1.6839	1.85461	1.98518		1.24463	1.09991	1.07806
						1.55436	1.54259	1.58842		1.1514	1.19426	1.15884		1.54673	1.92022	1.81074		3.12458	3.12935	3.10219		2.1691	2.16984	2.17164		1.68379	1.85502	1.9845		1.24527	1.09949	1.07685
						1.55638	1.54369	1.58931		1.15238	1.19454	1.15889		1.54811	1.92214	1.81201		3.12152	3.13001	3.1044		2.17124	2.16814	2.17031		1.68406	1.85367	1.98035		1.24397	1.09961	1.0777
						1.54958	1.54565	1.58952		1.1526	1.19593	1.15853		1.54687	1.92019	1.81363		3.12377	3.12752	3.10386		2.16906	2.17274	2.16994		1.68384	1.85412	1.97819		1.24327	1.09936	1.07746
						1.54521	1.54471	1.59129		1.15376	1.19634	1.15718		1.54709	1.91704	1.81576		3.12312	3.12668	3.10188		2.16859	2.17314	2.17145		1.68647	1.8562	1.9773		1.24294	1.09867	1.07701
						1.54519	1.54406	1.59242		1.15325	1.19477	1.1579		1.5464	1.91757	1.81906		3.12297	3.12491	3.10323		2.16707	2.17231	2.17229		1.68687	1.85586	1.9768		1.24339	1.09888	1.07853
						1.54947	1.54372	1.59167		1.15251	1.19423	1.15764		1.54547	1.91811	1.82343		3.12307	3.1246	3.10288		2.16482	2.17202	2.17437		1.68552	1.857	1.97439		1.24277	1.09835	1.07804
						1.55318	1.54213	1.59137		1.15264	1.1946	1.15964		1.54561	1.91844	1.82673		3.12137	3.12669	3.10388		2.16745	2.16997	2.1728		1.68609	1.86032	1.9724		1.24387	1.09831	1.07764
						1.55233	1.54141	1.59126		1.15262	1.19483	1.16027		1.5455	1.92242	1.82795		3.12547	3.1264	3.10404		2.16754	2.16856	2.1708		1.68746	1.86202	1.97344		1.24489	1.09676	1.07848
						1.55095	1.54189	1.58892		1.15322	1.19474	1.16047		1.54377	1.92516	1.82647		3.12255	3.12633	3.1042		2.16636	2.17097	2.17373		1.68587	1.86305	1.97589		1.24674	1.09491	1.07911
						1.5501	1.54492	1.5894		1.15164	1.19423	1.16065		1.5459	1.92701	1.825		3.12615	3.12516	3.10703		2.16536	2.17186	2.17275		1.68482	1.86473	1.97707		1.24788	1.09566	1.07871
						1.55193	1.544	1.58962		1.15129	1.19414	1.16022		1.54791	1.92948	1.82472		3.12676	3.12418	3.10712		2.16758	2.16776	2.17086		1.68507	1.86156	1.97608		1.24755	1.09573	1.07893
						1.55311	1.54315	1.5902		1.15001	1.19608	1.16009		1.54629	1.92997	1.82309		3.12609	3.12476	3.10429		2.1689	2.16906	2.17222		1.68556	1.8597	1.97677		1.24726	1.09621	1.07789
						1.55185	1.54173	1.58889		1.15196	1.19519	1.15928		1.54476	1.93252	1.82155		3.12558	3.12865	3.10446		2.16815	2.17245	2.17312		1.68458	1.86133	1.97551		1.24678	1.09712	1.07991
						1.5481	1.5403	1.58958		1.15295	1.19586	1.15897		1.54579	1.93346	1.82213		3.12359	3.12975	3.10651		2.16762	2.17015	2.17293		1.6842	1.86059	1.97148		1.24557	1.09654	1.08253
						1.54644	1.54207	1.59006		1.15267	1.19602	1.15933		1.54735	1.93198	1.81995		3.12387	3.1242	3.10453		2.16605	2.17086	2.17079		1.68351	1.86298	1.97034		1.24443	1.0948	1.08338
						1.54637	1.54092	1.58742		1.15255	1.1953	1.15864		1.54876	1.9302	1.81639		3.12712	3.1257	3.10582		2.16936	2.17369	2.17004		1.68487	1.86727	1.97056		1.24288	1.09453	1.08278
						1.54708	1.54145	1.58571		1.15238	1.19518	1.15888		1.54929	1.93251	1.81576		3.12931	3.12628	3.10761		2.16665	2.1707	2.17184		1.6856	1.86673	1.96965		1.24383	1.0944	1.08396
						1.54546	1.54241	1.58895		1.15247	1.19548	1.15789		1.55052	1.93371	1.81219		3.12634	3.12886	3.10761		2.16694	2.17084	2.17173		1.68479	1.86589	1.97146		1.24379	1.09405	1.08374
						1.54708	1.54155	1.58913		1.15244	1.19451	1.15837		1.55083	1.93424	1.80699		3.12601	3.13104	3.1044		2.16918	2.17305	2.17354		1.68447	1.86374	1.97228		1.24594	1.09401	1.0819
						1.54734	1.54189	1.58891		1.15265	1.19311	1.15842		1.55289	1.93563	1.80443		3.12382	3.1319	3.104		2.16811	2.16866	2.17405		1.68384	1.86278	1.97113		1.24677	1.09631	1.08005
						1.54488	1.5418	1.58913		1.1528	1.19325	1.15781		1.5532	1.93394	1.80429		3.12565	3.1286	3.10587		2.16732	2.17138	2.17013		1.68331	1.86273	1.97174		1.24772	1.09713	1.07927
						1.54686	1.53997	1.58843		1.15258	1.19472	1.15751		1.55269	1.92935	1.80198		3.12346	3.12495	3.10883		2.16727	2.17311	2.16922		1.68027	1.86156	1.97287		1.24753	1.09766	1.07892
						1.54815	1.53884	1.58793		1.15228	1.19549	1.15947		1.55588	1.92759	1.80175		3.1243	3.12762	3.10792		2.16946	2.17288	2.17176		1.67826	1.86213	1.97355		1.24722	1.09688	1.07906
						1.54856	1.53887	1.58705		1.15308	1.19509	1.15871		1.55872	1.92678	1.79993		3.12771	3.12713	3.10225		2.16842	2.17425	2.1753		1.67827	1.86587	1.96987		1.24977	1.09695	1.07904
						1.54842	1.54045	1.58778		1.15241	1.19356	1.1563		1.56056	1.92864	1.7985		3.1269	3.12614	3.10006		2.17043	2.17358	2.17204		1.6784	1.8655	1.96838		1.25142	1.09607	1.07896
						1.54858	1.53704	1.58686		1.15113	1.19237	1.15695		1.56082	1.92997	1.80045		3.12513	3.12689	3.10544		2.16973	2.17779	2.17052		1.67886	1.86729	1.96671		1.25182	1.09592	1.07986
						1.54834	1.53872	1.58735		1.15213	1.19158	1.15962		1.56192	1.93167	1.79825		3.12698	3.12808	3.10666		2.16708	2.17439	2.17351		1.68241	1.86795	1.96475		1.25098	1.09612	1.07905
						1.54818	1.53886	1.58994		1.15296	1.19193	1.15969		1.5629	1.93323	1.79617		3.12814	3.12384	3.10264		2.16563	2.16993	2.17461		1.68313	1.86526	1.96497		1.25025	1.09703	1.07866
						1.54838	1.53949	1.5905		1.15402	1.19294	1.16007		1.5634	1.93324	1.7933		3.12891	3.12179	3.09978		2.16502	2.17537	2.17056		1.68293	1.86476	1.96327		1.25035	1.09777	1.07811
						1.55145	1.53973	1.58971		1.15336	1.19345	1.15996		1.56477	1.93398	1.78927		3.12838	3.1238	3.10263		2.16566	2.17078	2.16962		1.68224	1.86312	1.96327		1.2506	1.09662	1.07721
						1.55028	1.5367	1.59137		1.15375	1.19231	1.16115		1.56515	1.93363	1.78563		3.13106	3.11976	3.10156		2.16529	2.16979	2.17013		1.68103	1.86169	1.96236		1.25119	1.09693	1.077
						1.54994	1.53743	1.59123		1.15278	1.19253	1.16226		1.56653	1.93246	1.78358		3.12946	3.12489	3.10112		2.1667	2.17348	2.17185		1.67853	1.8666	1.962		1.25074	1.09581	1.07825
						1.55309	1.5371	1.58928		1.15245	1.19077	1.16075		1.56878	1.93007	1.78285		3.12569	3.12455	3.09958		2.1669	2.1727	2.17347		1.68119	1.86968	1.96315		1.25066	1.09484	1.07821
						1.55239	1.53931	1.59059		1.15331	1.18886	1.16047		1.5708	1.92708	1.78009		3.12565	3.12218	3.10049		2.16427	2.1712	2.16999		1.68271	1.87079	1.96222		1.25019	1.09449	1.07715
						1.55243	1.54091	1.59133		1.1522	1.18827	1.16056		1.57063	1.92468	1.77767		3.12874	3.12583	3.09666		2.16413	2.1736	2.17226		1.68313	1.8715	1.9635		1.2507	1.09502	1.07696
						1.55595	1.53766	1.59057		1.15205	1.18974	1.1603		1.57071	1.92037	1.77835		3.13189	3.12457	3.09646		2.16819	2.17542	2.17131		1.6864	1.87043	1.96437		1.25114	1.09697	1.07752
						1.5571	1.53758	1.58836		1.15157	1.18901	1.16		1.57206	1.91718	1.77636		3.13334	3.1267	3.09805		2.16719	2.17547	2.17169		1.68715	1.86962	1.96398		1.253	1.09721	1.07911
						1.55587	1.53768	1.59102		1.15165	1.18781	1.16097		1.57214	1.92204	1.77755		3.13131	3.1267	3.10068		2.16382	2.17235	2.17735		1.68485	1.87001	1.96486		1.25375	1.09743	1.0791
						1.55632	1.53755	1.58972		1.15178	1.18741	1.16252		1.5722	1.92458	1.77709		3.12923	3.12627	3.10147		2.16891	2.17084	2.17341		1.68544	1.86825	1.96352		1.25363	1.09716	1.07841
						1.5555	1.53733	1.58998		1.15008	1.18816	1.16246		1.57125	1.92381	1.77422		3.13163	3.12855	3.10257		2.1661	2.17019	2.16928		1.68375	1.86856	1.96266		1.25328	1.09631	1.0781
						1.55448	1.53614	1.58743		1.15073	1.18745	1.16102		1.57046	1.91924	1.77366		3.13129	3.12989	3.09921		2.165	2.16941	2.17254		1.68064	1.86962	1.96374		1.25374	1.09579	1.08039
						1.55333	1.53678	1.58655		1.15129	1.18612	1.16105		1.57037	1.91774	1.77192		3.12967	3.12935	3.09943		2.1673	2.17274	2.17423		1.68114	1.87007	1.96573		1.25383	1.09554	1.08214
						1.55257	1.53746	1.58745		1.152	1.18648	1.16128		1.57219	1.91393	1.77008		3.12587	3.1291	3.10083		2.16459	2.17028	2.17439		1.68253	1.86837	1.96722		1.25476	1.09515	1.08324
						1.55131	1.53784	1.58803		1.1534	1.18774	1.16093		1.57302	1.90946	1.76956		3.12535	3.12731	3.10264		2.16411	2.16998	2.17325		1.68417	1.86652	1.96715		1.25525	1.096	1.08445
						1.55087	1.53597	1.58836		1.15272	1.18816	1.16139		1.57165	1.90952	1.76915		3.12601	3.12826	3.10581		2.16543	2.17029	2.17252		1.68754	1.86795	1.96825		1.2552	1.09698	1.08535
						1.55077	1.53477	1.58832		1.15322	1.18627	1.16012		1.57278	1.91357	1.76827		3.12509	3.1248	3.10198		2.16527	2.17306	2.17115		1.68946	1.86715	1.96789		1.25426	1.09569	1.08477
						1.54992	1.53697	1.58919		1.15416	1.18661	1.15991		1.57397	1.91664	1.76819		3.12856	3.12638	3.1042		2.16562	2.17354	2.17198		1.68912	1.86848	1.96522		1.25412	1.09398	1.0814
						1.55004	1.53731	1.58784		1.15265	1.18595	1.15955		1.57437	1.91963	1.7679		3.129	3.13071	3.10466		2.1667	2.17274	2.17184		1.68783	1.86737	1.96471		1.2549	1.09491	1.07954
						1.55029	1.53625	1.58686		1.15249	1.18634	1.16151		1.57298	1.91824	1.76743		3.12696	3.12792	3.10444		2.16633	2.17311	2.17184		1.68648	1.86733	1.96582		1.25544	1.09405	1.07963
						1.54952	1.53704	1.58609		1.15204	1.18596	1.16053		1.57204	1.9128	1.76801		3.13042	3.12694	3.10501		2.16566	2.17225	2.17432		1.68444	1.8645	1.96622		1.25503	1.09377	1.0783
						1.54974	1.53753	1.58716		1.1529	1.18494	1.16022		1.57064	1.91125	1.76657		3.13053	3.12469	3.10416		2.16766	2.17431	2.17336		1.68621	1.86396	1.96697		1.25629	1.09541	1.07857
						1.55081	1.539	1.58712		1.15264	1.18556	1.15999		1.57228	1.91013	1.76819		3.13095	3.12525	3.10172		2.16714	2.17394	2.17329		1.68928	1.86285	1.97028		1.25984	1.09463	1.07991
						1.55081	1.53843	1.58744		1.15227	1.18688	1.15904		1.57233	1.91022	1.76831		3.12852	3.12477	3.1034		2.16575	2.17108	2.17061		1.69008	1.86396	1.96999		1.26309	1.09573	1.08005
						1.55101	1.53666	1.58846		1.1526	1.18711	1.15802		1.57184	1.91145	1.76716		3.12794	3.12181	3.10328		2.16682	2.1743	2.17294		1.69125	1.86563	1.97016		1.26425	1.09685	1.08188
						1.54963	1.53775	1.5882		1.15345	1.1892	1.15993		1.57217	1.91013	1.76634		3.12748	3.12475	3.10397		2.16698	2.17388	2.16933		1.69281	1.86536	1.97239		1.26409	1.09713	1.0823
						1.54965	1.53621	1.59095		1.15351	1.19086	1.1599		1.57272	1.90977	1.766		3.12518	3.12634	3.10237		2.16794	2.17544	2.16881		1.69209	1.86732	1.97565		1.26212	1.09814	1.08163
						1.55552	1.53731	1.59117		1.15327	1.19076	1.15976		1.5742	1.90691	1.76671		3.12478	3.12258	3.09981		2.17104	2.17508	2.17302		1.69237	1.86942	1.97478		1.26246	1.09702	1.08221
						1.55304	1.53686	1.58977		1.15276	1.19151	1.15974		1.57603	1.90726	1.76717		3.12814	3.1224	3.10179		2.16767	2.17588	2.17555		1.69258	1.8692	1.9748		1.26286	1.09534	1.08078
						1.55151	1.53754	1.58941		1.15146	1.19305	1.15819		1.57752	1.90898	1.76583		3.13087	3.12383	3.10282		2.16646	2.17681	2.17472		1.6922	1.86759	1.97652		1.26127	1.09469	1.07954
						1.55097	1.53659	1.59062		1.15063	1.19479	1.15943		1.57797	1.90999	1.7654		3.13148	3.12902	3.09822		2.16995	2.17431	2.17355		1.6905	1.86291	1.98018		1.26251	1.09813	1.08132
						1.54897	1.5366	1.5868		1.15037	1.19188	1.1591		1.57908	1.91206	1.76679		3.12915	3.12553	3.09976		2.17028	2.17397	2.17145		1.68837	1.86055	1.98058		1.26337	1.10549	1.08247
						1.54995	1.5373	1.5869		1.15198	1.18984	1.15834		1.57994	1.91677	1.76707		3.12778	3.12373	3.10096		2.16743	2.17419	2.1723		1.68904	1.8582	1.98125		1.26457	1.10792	1.08399
						1.54807	1.53628	1.58851		1.15477	1.18888	1.15942		1.58138	1.92252	1.76632		3.12717	3.12502	3.09992		2.16481	2.1726	2.17431		1.69032	1.85838	1.98203		1.26616	1.10783	1.0858
						1.5486	1.53561	1.58901		1.15335	1.18832	1.16054		1.5814	1.9261	1.76427		3.12475	3.12467	3.09921		2.16548	2.17218	2.17352		1.69073	1.86241	1.9813		1.26608	1.11257	1.08618
						1.54956	1.53429	1.58855		1.15144	1.18772	1.16151		1.5803	1.9293	1.76322		3.12823	3.12658	3.09706		2.1682	2.17337	2.17226		1.6927	1.86688	1.98225		1.2646	1.11076	1.0866
						1.5503	1.53463	1.59154		1.15227	1.18773	1.16103		1.58191	1.92792	1.76545		3.12445	3.12623	3.09882		2.16942	2.17399	2.17548		1.69376	1.86897	1.98203		1.26324	1.10618	1.08797
						1.55059	1.53776	1.59199		1.15195	1.1872	1.16074		1.58285	1.92423	1.76456		3.12885	3.12672	3.09658		2.16771	2.17472	2.1738		1.69282	1.87179	1.98183		1.2619	1.10471	1.08801
						1.54849	1.53681	1.59157		1.15086	1.18494	1.16145		1.58173	1.92226	1.76207		3.1331	3.1281	3.09813		2.16567	2.17535	2.17331		1.6938	1.87201	1.98243		1.2605	1.10258	1.08709
						1.54663	1.5375	1.59112		1.1516	1.18575	1.15974		1.58292	1.92029	1.76219		3.12902	3.12471	3.10336		2.16722	2.17323	2.17487		1.69445	1.86991	1.98505		1.25927	1.10348	1.08619
						1.54757	1.53745	1.59265		1.15159	1.18538	1.15902		1.58521	1.91972	1.76127		3.13309	3.12498	3.10092		2.17012	2.17191	2.17533		1.69192	1.86811	1.98599		1.25706	1.10312	1.08578
						1.54845	1.53651	1.59805		1.15191	1.18419	1.15851		1.58388	1.91918	1.75834		3.13167	3.12188	3.10476		2.16888	2.17615	2.17394		1.69219	1.86991	1.98566		1.25699	1.10108	1.08712
						1.54753	1.53428	1.59973		1.1528	1.18369	1.15786		1.58352	1.92185	1.75822		3.12818	3.12499	3.10478		2.16726	2.17325	2.17466		1.69135	1.87054	1.98684		1.25685	1.09994	1.0869
						1.54725	1.53535	1.59953		1.15305	1.18413	1.15865		1.58404	1.9193	1.75937		3.1336	3.12517	3.10471		2.16814	2.17095	2.17363		1.68964	1.86874	1.98983		1.25807	1.09957	1.08567
						1.55034	1.5374	1.60011		1.15204	1.18406	1.15869		1.58165	1.91984	1.7589		3.13173	3.12587	3.10408		2.16856	2.17346	2.17251		1.68992	1.87049	1.99362		1.25957	1.09947	1.08658
						1.55099	1.53603	1.59924		1.15198	1.18475	1.15884		1.58138	1.92297	1.7607		3.1341	3.12922	3.10542		2.16999	2.17561	2.17296		1.69261	1.87047	1.9949		1.26087	1.09996	1.08658
						1.54903	1.53748	1.59666		1.15202	1.18483	1.15762		1.58295	1.92111	1.76157		3.1314	3.12775	3.10612		2.16859	2.1741	2.17762		1.69403	1.87001	1.99355		1.26134	1.09962	1.08507
						1.54668	1.53575	1.59621		1.15115	1.18458	1.15759		1.58191	1.91718	1.76257		3.12967	3.1294	3.10645		2.1677	2.17232	2.17465		1.6924	1.86883	1.99081		1.25994	1.0988	1.08488
						1.54578	1.53525	1.59467		1.15086	1.18531	1.15787		1.58373	1.91607	1.76337		3.13117	3.13052	3.10587		2.16708	2.17266	2.17468		1.69173	1.86691	1.99038		1.25867	1.10038	1.08537
						1.54575	1.53656	1.59287		1.15108	1.18483	1.15737		1.58323	1.91561	1.76215		3.12892	3.13064	3.10786		2.16783	2.174	2.17502		1.69161	1.86516	1.99171		1.25957	1.09961	1.0852
						1.5468	1.53579	1.5947		1.15152	1.18568	1.15671		1.58053	1.91495	1.76336		3.12814	3.13021	3.10921		2.1669	2.17348	2.17611		1.69039	1.86538	1.99369		1.25961	1.09777	1.0855
						1.54834	1.53536	1.59376		1.15115	1.18562	1.15831		1.57991	1.91462	1.76578		3.13093	3.13302	3.10841		2.16683	2.1737	2.17631		1.68934	1.86394	1.99782		1.25883	1.0972	1.085
						1.54694	1.53629	1.59347		1.14981	1.18346	1.15947		1.5798	1.9166	1.76609		3.12744	3.13573	3.10889		2.16769	2.17614	2.17338		1.68898	1.86357	2.00797		1.25953	1.09674	1.08408
						1.54999	1.53746	1.593		1.14968	1.18447	1.15933		1.57886	1.91846	1.763		3.12766	3.13503	3.11021		2.17076	2.17622	2.17144		1.68805	1.8637	2.01271		1.25931	1.09954	1.08431
						1.54787	1.53639	1.59119		1.14926	1.1848	1.16018		1.5786	1.91578	1.76309		3.12927	3.13359	3.10911		2.16908	2.17363	2.17434		1.68926	1.86207	2.01657		1.25978	1.10031	1.08397
						1.54851	1.53536	1.59114		1.14915	1.18536	1.1591		1.57931	1.91497	1.76109		3.12868	3.13244	3.10922		2.16727	2.17225	2.17655		1.68961	1.86031	2.02099		1.26185	1.10295	1.08256
						1.54971	1.53456	1.59318		1.14929	1.18523	1.15748		1.57957	1.91446	1.75788		3.12847	3.13459	3.10945		2.16875	2.17229	2.17382		1.68973	1.86004	2.02176		1.26277	1.10267	1.08167
						1.54699	1.53574	1.59457		1.14983	1.18444	1.15593		1.57944	1.90911	1.75363		3.12976	3.13195	3.11081		2.16905	2.17592	2.17461		1.68988	1.85993	2.0187		1.26246	1.10358	1.08156
						1.54646	1.53688	1.59422		1.1487	1.18477	1.15483		1.57788	1.90776	1.75125		3.13127	3.13159	3.1112		2.16681	2.17853	2.17455		1.69008	1.86017	2.01545		1.26134	1.10092	1.08256
						1.54672	1.53424	1.59231		1.14731	1.18585	1.15544		1.5765	1.90522	1.74891		3.13086	3.13354	3.10853		2.16776	2.17343	2.17507		1.6897	1.86041	2.0148		1.26047	1.09765	1.08125
						1.54921	1.53576	1.59269		1.14732	1.18787	1.15629		1.57795	1.90222	1.74571		3.12964	3.1338	3.10874		2.16919	2.1749	2.17676		1.69014	1.86176	2.01662		1.25834	1.10451	1.0822
						1.54757	1.53625	1.59342		1.14831	1.18808	1.15626		1.57811	1.9022	1.7449		3.13213	3.13586	3.11253		2.16758	2.1761	2.1755		1.69087	1.86434	2.01872		1.25785	1.10937	1.08351
						1.54814	1.53342	1.59328		1.14847	1.18725	1.1562		1.57697	1.90241	1.74666		3.13115	3.13663	3.10948		2.16553	2.17281	2.17421		1.68712	1.86315	2.02308		1.25709	1.1116	1.0837
						1.54721	1.53467	1.59318		1.14844	1.18605	1.15548		1.57766	1.90077	1.74553		3.13361	3.13439	3.10782		2.16645	2.17519	2.176		1.6865	1.86187	2.02544		1.25796	1.11455	1.08172
						1.54676	1.535	1.59516		1.1489	1.18429	1.15572		1.57745	1.90063	1.74606		3.13655	3.13448	3.10716		2.16739	2.17396	2.1752		1.68835	1.86057	2.02495		1.25882	1.11465	1.08205
						1.54567	1.53418	1.59608		1.14947	1.18435	1.15616		1.57595	1.89839	1.74674		3.13488	3.13694	3.10782		2.16786	2.17539	2.17608		1.6885	1.86026	2.02385		1.25996	1.11257	1.08203
						1.54558	1.53623	1.59505		1.14865	1.18547	1.15496		1.5755	1.89752	1.74694		3.13457	3.13601	3.10952		2.16779	2.17314	2.17449		1.68863	1.86218	2.02251		1.26238	1.11093	1.08156
						1.54699	1.53589	1.59234		1.14946	1.18586	1.15485		1.57559	1.89959	1.74878		3.13266	3.14007	3.1079		2.16694	2.17266	2.17688		1.68853	1.864	2.0177		1.26193	1.11013	1.08158
						1.54916	1.53471	1.59421		1.14926	1.1859	1.15585		1.57478	1.89914	1.74971		3.13306	3.13998	3.10952		2.1668	2.17462	2.1752		1.68906	1.86504	2.01836		1.26217	1.11153	1.08191
						1.54703	1.53556	1.59458		1.14941	1.18589	1.15584		1.57318	1.89477	1.74801		3.13484	3.13783	3.11099		2.16893	2.17584	2.1735		1.68868	1.8665	2.02274		1.26193	1.11006	1.08433
						1.54783	1.53643	1.59462		1.15042	1.18691	1.15504		1.57224	1.89403	1.74856		3.13528	3.13892	3.10964		2.16585	2.17566	2.17499		1.68737	1.86662	2.02508		1.25907	1.10948	1.08534
						1.54718	1.53438	1.59354		1.15214	1.18772	1.15499		1.57052	1.89605	1.7493		3.138	3.13935	3.10569		2.16692	2.17372	2.17731		1.68861	1.86454	2.02662		1.25807	1.11144	1.08619
						1.54908	1.53601	1.5932		1.15265	1.18787	1.15491		1.57079	1.89684	1.75118		3.13663	3.14019	3.10553		2.1685	2.17327	2.17824		1.68756	1.86371	2.02546		1.25711	1.11039	1.08619
						1.54873	1.53815	1.59373		1.15234	1.18764	1.15517		1.57097	1.89758	1.75668		3.13399	3.13816	3.1062		2.16945	2.17604	2.1767		1.68533	1.86606	2.0266		1.25833	1.11109	1.08542
						1.54961	1.53775	1.59441		1.15155	1.18693	1.15537		1.57085	1.89813	1.76124		3.13395	3.13872	3.11144		2.17016	2.17606	2.17993		1.68464	1.86736	2.02591		1.25928	1.1101	1.08578
						1.54841	1.5365	1.59434		1.15247	1.18563	1.15602		1.56841	1.89874	1.76751		3.13776	3.13998	3.11166		2.16757	2.17351	2.17956		1.68366	1.86907	2.02488		1.25847	1.10825	1.08431
						1.54961	1.53596	1.59514		1.15214	1.18576	1.15785		1.56711	1.89876	1.77334		3.13681	3.14226	3.11496		2.1706	2.17479	2.17517		1.68489	1.86927	2.02517		1.25892	1.10642	1.08267
						1.55256	1.53687	1.59613		1.15245	1.18603	1.15746		1.56455	1.8975	1.77682		3.13631	3.14274	3.11379		2.16865	2.1735	2.17421		1.68438	1.86937	2.02622		1.26028	1.10364	1.08145
						1.5526	1.53906	1.59609		1.15255	1.18623	1.15825		1.56356	1.89564	1.77995		3.13662	3.14104	3.11202		2.16571	2.17417	2.1805		1.68504	1.87043	2.02818		1.26035	1.10595	1.08158
						1.55507	1.53849	1.59494		1.15321	1.1858	1.15991		1.56236	1.89426	1.78036		3.13978	3.14115	3.11294		2.16763	2.17729	2.17984		1.68442	1.8712	2.03		1.26072	1.10865	1.08223
						1.55466	1.53935	1.59452		1.153	1.18483	1.1595		1.56274	1.89417	1.78058		3.13443	3.14323	3.11166		2.16793	2.17345	2.1774		1.68385	1.87257	2.02894		1.25962	1.10982	1.08127
						1.55436	1.53998	1.59529		1.15389	1.18483	1.15789		1.56541	1.89469	1.77885		3.13476	3.14306	3.11082		2.16596	2.17458	2.17878		1.68273	1.87378	2.02771		1.25718	1.1099	1.08217
						1.55603	1.54101	1.59238		1.15412	1.1844	1.15736		1.56559	1.89483	1.7793		3.13734	3.14152	3.11285		2.16829	2.17364	2.17689		1.6835	1.87357	2.02871		1.25654	1.10986	1.08216
						1.55818	1.53945	1.5927		1.1542	1.18368	1.1563		1.56407	1.89373	1.77999		3.13691	3.14041	3.11438		2.16658	2.17471	2.17538		1.68513	1.8782	2.02898		1.25673	1.10901	1.08057
						1.55942	1.53904	1.59278		1.15438	1.18425	1.15762		1.56542	1.8943	1.77782		3.14103	3.14012	3.11309		2.16732	2.17655	2.1771		1.68357	1.88275	2.02986		1.25775	1.10737	1.08064
						1.55846	1.53799	1.59248		1.15522	1.18616	1.15769		1.56738	1.89294	1.77503		3.13999	3.1393	3.11285		2.16736	2.17431	2.17851		1.68529	1.88507	2.03101		1.25921	1.10597	1.07968
						1.55738	1.53926	1.59266		1.15513	1.18681	1.15709		1.56651	1.89266	1.77385		3.13502	3.14202	3.11262		2.16739	2.17547	2.17858		1.68656	1.88373	2.02874		1.25847	1.10404	1.07889
						1.55644	1.53994	1.58934		1.15394	1.18598	1.1578		1.56823	1.89232	1.77036		3.13221	3.14058	3.11602		2.16772	2.17506	2.1776		1.68609	1.88177	2.02644		1.25769	1.10296	1.07795
						1.55791	1.54091	1.59173		1.15401	1.18711	1.15755		1.57005	1.88957	1.76693		3.13437	3.1413	3.11174		2.16823	2.17234	2.17859		1.68714	1.88078	2.02442		1.25717	1.10256	1.07873
						1.55748	1.53967	1.5919		1.155	1.1872	1.15604		1.57077	1.88726	1.76599		3.13405	3.14229	3.10845		2.17022	2.17487	2.1785		1.68657	1.8793	2.02385		1.25748	1.10051	1.07935
						1.55574	1.53849	1.59386		1.15633	1.18727	1.15563		1.57349	1.88672	1.76799		3.13664	3.1384	3.1141		2.16562	2.17503	2.1789		1.68589	1.87861	2.02711		1.25846	1.09873	1.07972
						1.55657	1.53914	1.59449		1.1558	1.18768	1.15512		1.57298	1.88691	1.77193		3.13604	3.13957	3.11451		2.1671	2.17269	2.18005		1.68529	1.8797	2.02973		1.2596	1.09912	1.07947
						1.55863	1.53713	1.5955		1.15436	1.18739	1.15487		1.5717	1.88421	1.77114		3.13537	3.14001	3.10945		2.16828	2.17291	2.17883		1.68372	1.88084	2.0311		1.25984	1.09962	1.07937
						1.55833	1.53713	1.59396		1.15424	1.18764	1.15432		1.57142	1.88047	1.77086		3.13467	3.1376	3.10986		2.16477	2.17234	2.17875		1.68484	1.88297	2.03068		1.26112	1.10119	1.08062
						1.55608	1.5396	1.59403		1.15465	1.18703	1.1545		1.57187	1.87937	1.7729		3.13887	3.13751	3.1121		2.16689	2.1737	2.1784		1.68657	1.88552	2.02968		1.26202	1.10535	1.07933
						1.55791	1.54127	1.59768		1.15416	1.18572	1.15436		1.57241	1.8777	1.7726		3.13713	3.13903	3.11265		2.1657	2.17691	2.1765		1.68529	1.8863	2.02785		1.26086	1.10808	1.07728
						1.55663	1.53993	1.59813		1.15378	1.18509	1.1546		1.57211	1.87812	1.77358		3.13655	3.13939	3.11042		2.16735	2.17566	2.17597		1.68406	1.88468	2.02443		1.26211	1.11003	1.0771
						1.553	1.5391	1.59692		1.15456	1.18485	1.15573		1.5719	1.88087	1.77526		3.13551	3.1373	3.10906		2.16714	2.17361	2.17757		1.68537	1.8837	2.02394		1.26376	1.11075	1.07919
						1.55148	1.54025	1.59663		1.15437	1.18416	1.15624		1.57351	1.88234	1.77658		3.1357	3.13738	3.10435		2.16687	2.17324	2.18088		1.68598	1.884	2.02373		1.26484	1.10997	1.07946
						1.55145	1.5393	1.59451		1.15301	1.18462	1.15509		1.57327	1.88329	1.77711		3.13498	3.14024	3.10497		2.16735	2.17066	2.17863		1.68336	1.88679	2.02187		1.26629	1.10878	1.08101
						1.5507	1.54078	1.59346		1.15143	1.18569	1.15562		1.57387	1.88322	1.77634		3.13822	3.14101	3.10785		2.16928	2.17211	2.17828		1.68362	1.88641	2.02338		1.26765	1.10778	1.07919
						1.54699	1.53998	1.5942		1.15187	1.18694	1.15659		1.57389	1.88452	1.77397		3.13695	3.13847	3.10603		2.16954	2.17365	2.17698		1.68639	1.88626	2.02447		1.2691	1.10692	1.07868
						1.54881	1.53782	1.59569		1.15259	1.18752	1.15597		1.57401	1.88572	1.76971		3.1386	3.14152	3.10542		2.16811	2.17412	2.1782		1.68541	1.88738	2.02432		1.27131	1.10656	1.07913
						1.55173	1.53883	1.59838		1.1521	1.18578	1.15608		1.57446	1.8842	1.7693		3.14389	3.1392	3.10317		2.16704	2.1757	2.17676		1.68532	1.88726	2.02384		1.27371	1.10804	1.07839
						1.55104	1.53942	1.59988		1.15118	1.18572	1.15598		1.57661	1.88318	1.77127		3.14024	3.13873	3.10657		2.16908	2.17224	2.17954		1.68483	1.88684	2.02299		1.27477	1.10885	1.07771
						1.54993	1.54115	1.59671		1.14962	1.1881	1.15549		1.57647	1.88181	1.7712		3.14003	3.13957	3.10879		2.16861	2.17208	2.17793		1.68498	1.88685	2.02246		1.2731	1.10836	1.0777
						1.55555	1.54052	1.59626		1.14921	1.18853	1.15639		1.5746	1.88283	1.77218		3.14006	3.13891	3.10506		2.16775	2.17425	2.17792		1.68498	1.88756	2.02455		1.27234	1.10747	1.07784
						1.55489	1.5406	1.59795		1.15115	1.18847	1.15452		1.57527	1.88582	1.77231		3.13991	3.13644	3.10658		2.1716	2.17465	2.17619		1.68436	1.88707	2.0249		1.27353	1.10573	1.07826
						1.55394	1.54097	1.60029		1.15111	1.18875	1.15423		1.57427	1.88605	1.77085		3.1372	3.14027	3.10889		2.16985	2.17331	2.17862		1.68223	1.88881	2.02441		1.27363	1.10502	1.07772
						1.55711	1.53986	1.59886		1.15003	1.18787	1.15486		1.57251	1.88857	1.77059		3.13599	3.14081	3.11042		2.16872	2.1749	2.18012		1.68259	1.89132	2.02437		1.27384	1.10572	1.07761
						1.55492	1.53808	1.59699		1.15115	1.19004	1.15421		1.57106	1.89003	1.77362		3.13802	3.13891	3.10859		2.16846	2.17483	2.18228		1.68305	1.89362	2.02456		1.27483	1.10796	1.07888
						1.55527	1.5399	1.60021		1.15098	1.18931	1.15499		1.56942	1.89	1.77617		3.13798	3.13648	3.10714		2.16856	2.17615	2.18005		1.68403	1.89342	2.02612		1.27687	1.11026	1.07944
						1.55402	1.53963	1.60232		1.15006	1.18982	1.15454		1.56907	1.89001	1.77983		3.13856	3.14085	3.10801		2.16771	2.17571	2.17717		1.68306	1.89059	2.02621		1.27798	1.11222	1.079
						1.55443	1.53852	1.60245		1.15057	1.19191	1.15428		1.56884	1.89321	1.78353		3.1361	3.13849	3.11066		2.17141	2.17359	2.17563		1.68351	1.88827	2.02572		1.2774	1.11235	1.0783
						1.55655	1.53868	1.60223		1.14914	1.19009	1.15513		1.56799	1.89546	1.78674		3.12952	3.13716	3.11041		2.16784	2.17489	2.17654		1.68217	1.88675	2.02563		1.2752	1.11215	1.07614
						1.55547	1.54085	1.60285		1.14826	1.1901	1.15515		1.5664	1.89676	1.79011		3.13261	3.14122	3.10821		2.16824	2.17528	2.17733		1.68033	1.88823	2.02541		1.27341	1.11094	1.07553
						1.55899	1.54134	1.60229		1.14926	1.19032	1.15298		1.56558	1.89879	1.79401		3.13479	3.13934	3.10986		2.16944	2.17506	2.17893		1.68269	1.89199	2.02528		1.27425	1.10996	1.07699
						1.55873	1.54052	1.59975		1.14843	1.18779	1.15342		1.56402	1.90202	1.79672		3.13276	3.13553	3.11183		2.16985	2.17586	2.17845		1.68336	1.8954	2.02701		1.27697	1.10952	1.0788
						1.5584	1.54082	1.59765		1.1485	1.18876	1.15397		1.56439	1.90523	1.80003		3.12968	3.13877	3.11274		2.17052	2.17604	2.17573		1.6825	1.89694	2.02716		1.27792	1.10814	1.081
						1.55982	1.5412	1.60196		1.1484	1.18859	1.15383		1.56349	1.90739	1.80046		3.12865	3.14275	3.11201		2.17178	2.17352	2.1781		1.68201	1.89733	2.02589		1.2787	1.10852	1.0848
						1.55974	1.54212	1.60453		1.14887	1.18853	1.15354		1.56255	1.90918	1.79809		3.12953	3.14148	3.11015		2.17075	2.17412	2.17921		1.68148	1.89446	2.02464		1.27878	1.10826	1.0856
						1.56098	1.54221	1.60201		1.15001	1.18917	1.15451		1.56258	1.90925	1.79339		3.12979	3.13757	3.10642		2.1668	2.17475	2.18047		1.68228	1.89406	2.02318		1.27938	1.10756	1.08649
						1.56065	1.54165	1.60067		1.14993	1.19006	1.15256		1.56126	1.9125	1.79101		3.13028	3.13905	3.11817		2.17332	2.17272	2.17832		1.68126	1.89532	2.02142		1.27938	1.10697	1.08455
						1.55978	1.54196	1.603		1.15015	1.18975	1.15312		1.56175	1.91847	1.791		3.13095	3.13716	3.1183		2.17145	2.17355	2.17841		1.68091	1.89568	2.02188		1.27652	1.10497	1.08203
						1.56065	1.54109	1.60238		1.14981	1.18919	1.15299		1.56157	1.92128	1.7945		3.12798	3.13828	3.11763		2.17132	2.17288	2.17769		1.68154	1.89359	2.02163		1.27459	1.10553	1.08062
						1.56105	1.539	1.60313		1.14876	1.19173	1.1526		1.55962	1.9255	1.79718		3.1282	3.14047	3.11867		2.17303	2.17337	2.17538		1.68103	1.89186	2.02511		1.27468	1.10524	1.0792
						1.5604	1.54049	1.60339		1.15035	1.19179	1.15247		1.55681	1.92738	1.79984		3.12915	3.1361	3.11494		2.17076	2.17423	2.17764		1.67752	1.89054	2.02759		1.27515	1.10537	1.07924
						1.5594	1.54092	1.60158		1.15099	1.19098	1.15246		1.55594	1.92807	1.80402		3.12995	3.13543	3.12048		2.17113	2.17556	2.17847		1.67905	1.88788	2.02835		1.27696	1.10759	1.0799
						1.55779	1.54133	1.6031		1.15018	1.1922	1.15379		1.55587	1.92651	1.80556		3.12788	3.13493	3.11193		2.17038	2.17599	2.17773		1.6815	1.8839	2.02617		1.27834	1.11079	1.08216
						1.55845	1.54027	1.60319		1.14972	1.19256	1.15259		1.55573	1.92266	1.80492		3.13015	3.13534	3.11433		2.17024	2.17894	2.17636		1.6831	1.88254	2.02518		1.27801	1.11076	1.08479
						1.5608	1.53967	1.60389		1.1485	1.19345	1.15371		1.55555	1.91686	1.80777		3.13331	3.13751	3.11205		2.16955	2.17523	2.17712		1.68446	1.88016	2.02738		1.27898	1.11045	1.08537
						1.55839	1.54247	1.60372		1.14786	1.1958	1.1536		1.55601	1.91228	1.80966		3.13106	3.13716	3.11128		2.17184	2.17533	2.17722		1.68217	1.87937	2.03143		1.28143	1.10979	1.08627
						1.55742	1.54101	1.60055		1.14774	1.19504	1.15268		1.55577	1.90794	1.81225		3.13347	3.13845	3.1084		2.17487	2.17492	2.17615		1.68104	1.88066	2.03073		1.28039	1.10936	1.08546
						1.55705	1.5403	1.60109		1.148	1.19584	1.15201		1.5556	1.90673	1.81603		3.13601	3.14087	3.11544		2.17387	2.1737	2.17649		1.68185	1.8807	2.03086		1.28155	1.10789	1.08503
						1.55471	1.54007	1.59942		1.14854	1.19788	1.15117		1.55663	1.90861	1.81731		3.13523	3.13949	3.12014		2.17128	2.17452	2.17636		1.68166	1.87955	2.032		1.28165	1.10738	1.0836
						1.55503	1.53771	1.59961		1.14897	1.19824	1.15129		1.55533	1.90782	1.81679		3.12971	3.13553	3.11697		2.16998	2.17498	2.1795		1.68006	1.8793	2.03071		1.2815	1.1078	1.08236
						1.55518	1.53872	1.59942		1.14781	1.19777	1.15117		1.55516	1.90334	1.81974		3.12828	3.1355	3.11434		2.17019	2.17578	2.17873		1.6788	1.8781	2.02965		1.28141	1.10803	1.08134
						1.55853	1.54092	1.59849		1.14779	1.19763	1.15156		1.5535	1.89759	1.8224		3.1308	3.13504	3.11623		2.17214	2.17465	2.17713		1.679	1.87945	2.0295		1.28143	1.10756	1.08261
						1.55978	1.53886	1.5994		1.14777	1.19771	1.15233		1.55061	1.89389	1.82351		3.13193	3.13396	3.11271		2.16833	2.17575	2.17952		1.67828	1.88155	2.02818		1.28357	1.10671	1.08298
						1.55974	1.53937	1.59855		1.14861	1.19773	1.15		1.54823	1.8941	1.82692		3.13194	3.13417	3.11553		2.17052	2.1757	2.17641		1.67694	1.8844	2.02866		1.28393	1.10598	1.08353
						1.56082	1.54029	1.59869		1.14849	1.19749	1.14996		1.54891	1.89439	1.82629		3.13096	3.13801	3.11549		2.17396	2.17794	2.17681		1.67507	1.88574	2.02848		1.28322	1.10431	1.08329
						1.55911	1.5406	1.59823		1.14862	1.1987	1.15061		1.54843	1.89353	1.82559		3.13167	3.13703	3.11356		2.17141	2.17547	2.18006		1.67526	1.88564	2.02728		1.28146	1.10317	1.0817
						1.55608	1.54231	1.59648		1.14862	1.20031	1.14915		1.55106	1.89184	1.82717		3.13305	3.13846	3.11588		2.17249	2.17447	2.17721		1.67658	1.88556	2.03004		1.28135	1.10416	1.08067
						1.55668	1.54133	1.5972		1.14772	1.20019	1.14928		1.55096	1.89379	1.82681		3.13203	3.13675	3.11454		2.17385	2.17707	2.17715		1.67595	1.88275	2.03056		1.28191	1.10508	1.07978
						1.55394	1.54252	1.59733		1.14848	1.19894	1.15094		1.55144	1.89221	1.82623		3.13234	3.13358	3.11138		2.17284	2.17596	2.17494		1.67668	1.88133	2.02885		1.28289	1.10471	1.08188
						1.55573	1.54312	1.59808		1.1487	1.19885	1.15078		1.55217	1.89108	1.8238		3.12979	3.13514	3.1084		2.17256	2.17514	2.1727		1.67697	1.88304	2.02924		1.28272	1.10466	1.08459
						1.55948	1.54138	1.60063		1.14921	1.19788	1.15115		1.55398	1.89456	1.82478		3.13078	3.13624	3.10887		2.17321	2.17289	2.17428		1.67748	1.88258	2.02745		1.2821	1.10578	1.08555
						1.55902	1.53939	1.59992		1.15234	1.19659	1.15088		1.55492	1.89453	1.82713		3.13064	3.13169	3.10711		2.17182	2.17523	2.17534		1.67698	1.88389	2.02808		1.28367	1.10613	1.08872
						1.55977	1.5406	1.60045		1.15121	1.19729	1.15131		1.55377	1.89491	1.82909		3.12698	3.13316	3.10424		2.17391	2.17605	2.17891		1.67795	1.88664	2.0296		1.28646	1.10719	1.08858
						1.5585	1.54177	1.59888		1.14981	1.19824	1.15153		1.55315	1.89599	1.8319		3.13051	3.1353	3.10545		2.17321	2.1763	2.17596		1.67976	1.8872	2.02821		1.28407	1.10737	1.0854
						1.56099	1.54191	1.59827		1.14982	1.20102	1.15152		1.55252	1.89553	1.83317		3.1302	3.1311	3.10571		2.17171	2.17501	2.17472		1.68052	1.88778	2.02838		1.28352	1.10644	1.08035
						1.56188	1.54182	1.59726		1.1488	1.2031	1.15217		1.55181	1.89478	1.83159		3.125	3.12982	3.10431		2.17383	2.17504	2.1751		1.68038	1.88846	2.02795		1.28339	1.10862	1.07895
						1.55903	1.54387	1.59515		1.14923	1.20387	1.15143		1.55284	1.89332	1.82986		3.12636	3.13133	3.10189		2.17104	2.17287	2.1724		1.67922	1.88742	2.0255		1.28269	1.11486	1.08134
						1.55627	1.54231	1.59657		1.14893	1.2017	1.15106		1.55146	1.89131	1.82741		3.12712	3.13294	3.09954		2.17019	2.1735	2.17351		1.67827	1.88519	2.02466		1.28272	1.11686	1.08289
						1.55934	1.54066	1.5979		1.14829	1.20114	1.14987		1.55074	1.89302	1.8259		3.12601	3.12986	3.10314		2.17162	2.17526	2.17507		1.67708	1.88334	2.02439		1.28276	1.11571	1.08406
						1.56067	1.54123	1.59472		1.15022	1.2005	1.1499		1.55032	1.89381	1.82383		3.12669	3.12655	3.10343		2.17226	2.17418	2.17606		1.67708	1.88588	2.02658		1.28383	1.1139	1.0864
						1.56071	1.54223	1.59336		1.15022	1.19942	1.15004		1.5499	1.89435	1.82323		3.12451	3.1303	3.10452		2.17002	2.17447	2.17525		1.67617	1.88762	2.02535		1.28311	1.11443	1.08707
						1.56133	1.5424	1.59445		1.15011	1.19929	1.14996		1.55112	1.89237	1.8255		3.12291	3.12797	3.10109		2.17031	2.17296	2.1737		1.67321	1.88659	2.02744		1.28481	1.1173	1.08562
						1.55814	1.54122	1.59374		1.1502	1.20007	1.14988		1.55331	1.89143	1.82788		3.11994	3.12321	3.10171		2.17597	2.1722	2.17471		1.67294	1.88806	2.02678		1.28692	1.12007	1.08476
						1.56228	1.53951	1.5919		1.15094	1.20022	1.14943		1.55315	1.88948	1.82856		3.12463	3.12516	3.10492		2.17463	2.17297	2.17463		1.67462	1.88472	2.02722		1.28971	1.12373	1.08337
						1.56068	1.54145	1.59153		1.15151	1.20132	1.14983		1.55087	1.88663	1.82685		3.1239	3.12673	3.10471		2.16896	2.17137	2.17426		1.67533	1.88182	2.02771		1.2904	1.12546	1.07985
						1.55774	1.54159	1.58952		1.1509	1.20204	1.1496		1.55188	1.88693	1.82571		3.12356	3.12544	3.10351		2.17229	2.17293	2.17262		1.67614	1.88283	2.02634		1.29008	1.12332	1.07821
						1.56279	1.53949	1.59238		1.15255	1.20029	1.14865		1.55373	1.88636	1.82508		3.12377	3.12396	3.10275		2.17543	2.17235	2.1744		1.67659	1.88529	2.0251		1.28814	1.12303	1.07998
						1.56254	1.54055	1.59417		1.15213	1.19937	1.14928		1.5528	1.88767	1.82409		3.12285	3.12129	3.1019		2.17115	2.17288	2.17347		1.67613	1.88681	2.02569		1.28731	1.12476	1.08098
						1.56112	1.5423	1.5957		1.15152	1.19897	1.14883		1.55079	1.88833	1.8266		3.12485	3.12009	3.10228		2.17231	2.17019	2.17363		1.67542	1.88844	2.02781		1.28459	1.12633	1.07947
						1.56108	1.5394	1.59577		1.15098	1.19763	1.14808		1.55127	1.88603	1.83163		3.12703	3.12299	3.1017		2.17221	2.17363	2.17672		1.67614	1.88863	2.02751		1.28333	1.12526	1.07971
						1.56143	1.53947	1.59646		1.1507	1.1966	1.14957		1.55028	1.88561	1.83248		3.12422	3.1216	3.10566		2.1719	2.17203	2.17361		1.67511	1.8897	2.02906		1.28295	1.1242	1.07892
						1.56174	1.53962	1.59888		1.15101	1.19639	1.1499		1.54925	1.88605	1.83329		3.12613	3.11802	3.10731		2.17358	2.17065	2.17329		1.67587	1.89145	2.03179		1.28606	1.1203	1.08017
						1.56076	1.54013	1.59615		1.14924	1.19772	1.15055		1.55078	1.88355	1.83369		3.12486	3.12484	3.10682		2.1727	2.17426	2.17648		1.67701	1.88885	2.03267		1.28872	1.11161	1.07987
						1.56277	1.54163	1.5965		1.15035	1.1974	1.15155		1.55064	1.87881	1.83254		3.12274	3.1229	3.10372		2.1685	2.17249	2.17401		1.67524	1.88507	2.03179		1.29151	1.10674	1.07896
						1.56161	1.54071	1.5965		1.15111	1.19791	1.15082		1.54987	1.88038	1.83511		3.12499	3.12258	3.10702		2.17247	2.1694	2.17548		1.67395	1.88233	2.03205		1.29266	1.10773	1.07929
						1.56112	1.54124	1.59615		1.15031	1.19758	1.15		1.55004	1.88347	1.83743		3.12312	3.11983	3.10223		2.17141	2.17303	2.17507		1.67389	1.88435	2.03166		1.28988	1.10572	1.08007
						1.5608	1.54293	1.59572		1.15103	1.19826	1.15004		1.54988	1.8864	1.83507		3.12301	3.11916	3.10457		2.17073	2.17256	2.17611		1.67379	1.88578	2.029		1.28801	1.10371	1.08094
						1.55738	1.54095	1.59484		1.15223	1.19786	1.14973		1.54757	1.88305	1.83307		3.12343	3.1244	3.10286		2.17066	2.1715	2.1735		1.67445	1.88515	2.02912		1.28717	1.10492	1.08283
						1.55827	1.53944	1.59448		1.15116	1.1964	1.14973		1.54834	1.88252	1.83323		3.12338	3.12529	3.10273		2.17084	2.17213	2.17315		1.67468	1.88557	2.02929		1.28652	1.10486	1.08289
						1.5598	1.54056	1.59565		1.15184	1.19598	1.14908		1.5473	1.86342	1.83373		3.12453	3.1245	3.10522		2.17084	2.17205	2.17508		1.67667	1.88541	2.02826		1.2879	1.10839	1.08413
						1.5602	1.54169	1.59418		1.15093	1.19612	1.14861		1.54673	1.85376	1.83391		3.12203	3.1219	3.10546		2.17086	2.17164	2.17363		1.67721	1.88365	2.0251		1.28936	1.1104	1.08336
						1.563	1.54078	1.59621		1.14876	1.19563	1.14845		1.54684	1.86312	1.83254		3.11983	3.12388	3.10703		2.17084	2.17131	2.17302		1.67734	1.88359	2.02363		1.29178	1.1087	1.08069
						1.56044	1.54063	1.59561		1.14942	1.19669	1.14932		1.54709	1.85602	1.83145		3.1231	3.12377	3.10786		2.17227	2.17118	2.1731		1.67842	1.88373	2.02381		1.29476	1.10648	1.08147
						1.56094	1.54122	1.59269		1.15091	1.19656	1.14892		1.54495	1.89023	1.8318		3.12239	3.12453	3.10781		2.17186	2.17068	2.17736		1.67677	1.88221	2.02319		1.29803	1.10294	1.08122
						1.56018	1.53966	1.59257		1.15128	1.19671	1.14859		1.54402	1.89237	1.83084		3.121	3.12718	3.1137		2.16886	2.17087	2.17507		1.67628	1.8838	2.02354		1.29862	1.10217	1.07946
						1.55688	1.53888	1.59547		1.15081	1.19684	1.14955		1.54412	1.90758	1.83096		3.12396	3.1264	3.10769		2.16988	2.17006	2.1734		1.67664	1.88474	2.02544		1.2966	1.10177	1.0777
						1.55732	1.53799	1.59581		1.15086	1.19754	1.14924		1.5437	1.90893	1.83432		3.11728	3.1283	3.10669		2.16997	2.17037	2.17662		1.67688	1.88524	2.02545		1.29513	1.09908	1.07721
						1.55881	1.53819	1.59559		1.15064	1.19659	1.14852		1.54574	1.90274	1.83582		3.11688	3.12753	3.11093		2.17082	2.17004	2.17512		1.67637	1.88555	2.02408		1.29228	1.09665	1.07781
						1.56072	1.53816	1.5938		1.15017	1.19646	1.14961		1.54593	1.89902	1.83681		3.12074	3.13048	3.11189		2.1689	2.16945	2.17239		1.67793	1.88247	2.02259		1.29278	1.09565	1.08014
						1.55668	1.53892	1.59338		1.15108	1.19749	1.15005		1.54513	1.89556	1.83776		3.12184	3.13323	3.11112		2.16808	2.17102	2.17582		1.6774	1.87989	2.02165		1.2928	1.09634	1.08058
						1.55438	1.53838	1.59425		1.15097	1.1975	1.14995		1.54602	1.8941	1.84026		3.12008	3.1303	3.1112		2.1686	2.17225	2.17171		1.67493	1.87894	2.02316		1.29269	1.09491	1.08295
						1.55385	1.53719	1.5928		1.15066	1.19642	1.1509		1.54492	1.89528	1.84051		3.12089	3.12616	3.11294		2.1718	2.17203	2.17376		1.67475	1.88011	2.0226		1.29173	1.09454	1.08381
						1.55492	1.53892	1.59054		1.15124	1.19737	1.15104		1.54379	1.8944	1.84199		3.12279	3.12834	3.10978		2.17162	2.17208	2.17766		1.67439	1.88227	2.02279		1.2924	1.09576	1.08288
						1.55915	1.53862	1.59307		1.15196	1.19816	1.15001		1.5451	1.89407	1.84198		3.12274	3.13052	3.10745		2.16868	2.17235	2.17519		1.67481	1.88243	2.02502		1.29428	1.09516	1.08461
						1.55738	1.53721	1.59711		1.15164	1.1976	1.15073		1.54561	1.89661	1.83889		3.1221	3.13154	3.112		2.16893	2.17337	2.17533		1.67236	1.88198	2.02719		1.29444	1.09597	1.08658
						1.55577	1.53691	1.59806		1.14977	1.19768	1.1499		1.54525	1.89746	1.83605		3.11699	3.12955	3.1122		2.16904	2.17244	2.17592		1.67269	1.88316	2.02762		1.29311	1.09621	1.08727
						1.55747	1.53764	1.59594		1.15057	1.19675	1.14859		1.54569	1.89785	1.83433		3.12188	3.12925	3.10992		2.17106	2.1683	2.17512		1.67401	1.883	2.02575		1.29093	1.09682	1.0869
						1.55741	1.53566	1.59826		1.15174	1.1963	1.14961		1.54743	1.89598	1.83158		3.1235	3.12837	3.10952		2.17234	2.16478	2.17291		1.67294	1.87992	2.02361		1.29084	1.09774	1.08708
						1.55657	1.53574	1.59764		1.15247	1.19597	1.15101		1.54766	1.89377	1.8151		3.11843	3.12866	3.10993		2.17097	2.17065	2.17574		1.67095	1.87825	2.01998		1.28739	1.09918	1.08918
						1.55323	1.53703	1.59316		1.15245	1.1955	1.14982		1.54718	1.89582	1.79682		3.11844	3.13145	3.10819		2.17087	2.17297	2.17459		1.67279	1.87792	2.02171		1.28419	1.09846	1.08636
						1.5527	1.53865	1.5969		1.15219	1.19577	1.14996		1.54798	1.89426	1.81254		3.12203	3.13288	3.11018		2.17132	2.1697	2.17294		1.67244	1.87923	2.02323		1.28219	1.09872	1.08446
						1.5548	1.53576	1.59869		1.15179	1.19702	1.15009		1.54914	1.89184	1.79388		3.12524	3.12829	3.10787		2.16914	2.17122	2.17542		1.67031	1.87993	2.02169		1.28273	1.09763	1.08629
						1.5567	1.53585	1.59963		1.1521	1.19755	1.15011		1.55078	1.89091	1.81278		3.12242	3.12998	3.10857		2.17057	2.17412	2.17548		1.67142	1.88367	2.02308		1.28398	1.09711	1.08845
						1.55699	1.53585	1.60089		1.15086	1.19773	1.15112		1.55033	1.88985	1.82569		3.12453	3.13102	3.10858		2.16775	2.17396	2.17122		1.67203	1.88681	2.02241		1.2861	1.09746	1.08829
						1.55505	1.53576	1.60038		1.15011	1.19896	1.15113		1.54819	1.88704	1.84298		3.12758	3.13096	3.10661		2.16887	2.17336	2.17324		1.67178	1.88583	2.02078		1.28801	1.09868	1.08778
						1.55326	1.53561	1.5988		1.14957	1.19985	1.15053		1.54818	1.88599	1.84742		3.12583	3.13079	3.10529		2.17155	2.17144	2.17483		1.67247	1.88048	2.02046		1.28672	1.09734	1.08647
						1.55269	1.53429	1.59775		1.15104	1.2019	1.1516		1.54907	1.88465	1.85393		3.12302	3.13124	3.10608		2.17137	2.17053	2.17307		1.67069	1.8774	2.02015		1.28474	1.09618	1.08619
						1.55336	1.53545	1.59499		1.15041	1.20301	1.15126		1.54811	1.88003	1.85404		3.12396	3.13186	3.10663		2.17006	2.16984	2.17369		1.66953	1.87787	2.01949		1.28414	1.09692	1.08551
						1.55283	1.53654	1.5943		1.15169	1.20343	1.15009		1.54823	1.87534	1.85314		3.1239	3.13092	3.10732		2.17151	2.17041	2.17453		1.66796	1.8798	2.01737		1.28396	1.09519	1.08457
						1.55256	1.53661	1.59434		1.15164	1.20464	1.14965		1.54773	1.87603	1.85544		3.12796	3.12879	3.10747		2.17074	2.17205	2.17354		1.66828	1.88011	2.01728		1.28279	1.09429	1.08222
						1.55452	1.5358	1.59222		1.15134	1.20596	1.14992		1.5481	1.87742	1.8576		3.12457	3.13138	3.10563		2.16975	2.17104	2.17468		1.6682	1.88328	2.01885		1.27948	1.09541	1.08404
						1.55546	1.53326	1.59439		1.15179	1.20931	1.14911		1.54925	1.87767	1.85688		3.12124	3.13265	3.10887		2.1706	2.17414	2.17532		1.66982	1.88689	2.02094		1.27947	1.09618	1.08543
						1.55457	1.53196	1.59764		1.15255	1.20961	1.14847		1.55261	1.88037	1.86125		3.12079	3.13368	3.10633		2.17275	2.17147	2.17443		1.67056	1.88617	2.01848		1.28168	1.09657	1.08631
						1.55424	1.5342	1.59921		1.15218	1.20841	1.14764		1.55425	1.88019	1.86358		3.12017	3.13171	3.1037		2.1722	2.16988	2.17515		1.66962	1.88518	2.0188		1.28277	1.0993	1.08748
						1.55472	1.53353	1.5971		1.15139	1.2114	1.14986		1.5524	1.87633	1.868		3.12009	3.13437	3.10776		2.16881	2.16953	2.17238		1.6709	1.88588	2.01996		1.28269	1.10134	1.09017
						1.55529	1.53425	1.59512		1.15138	1.20966	1.15117		1.55568	1.87393	1.87328		3.12146	3.13136	3.10653		2.16949	2.17021	2.17345		1.67261	1.88511	2.01951		1.28191	1.09869	1.08972
						1.55978	1.53665	1.59712		1.15164	1.2078	1.1509		1.55615	1.87163	1.8746		3.1219	3.13151	3.10193		2.16696	2.16886	2.17463		1.67129	1.88282	2.02041		1.279	1.09844	1.08863
						1.56193	1.5357	1.59587		1.15161	1.20966	1.1513		1.55621	1.87125	1.87417		3.12112	3.13271	3.10689		2.16915	2.1698	2.1771		1.66859	1.88236	2.02225		1.27865	1.09819	1.08931
						1.56234	1.53438	1.59653		1.15277	1.20958	1.15175		1.55925	1.87315	1.87485		3.12167	3.13251	3.10844		2.16761	2.17248	2.17641		1.66797	1.88352	2.02265		1.27747	1.0984	1.08949
						1.56236	1.53594	1.59708		1.15356	1.21047	1.15326		1.55819	1.87659	1.88079		3.12406	3.13213	3.10522		2.16958	2.1703	2.17421		1.66692	1.88245	2.02064		1.27736	1.09837	1.09052
						1.56389	1.5358	1.59445		1.15292	1.21169	1.15209		1.55835	1.877	1.88569		3.12145	3.13087	3.10912		2.17096	2.17055	2.1756		1.66834	1.88264	2.01871		1.27723	1.09911	1.08953
						1.56451	1.53498	1.59585		1.1537	1.21245	1.15122		1.55944	1.87846	1.88542		3.12121	3.12825	3.10489		2.16918	2.17167	2.17557		1.66892	1.88328	2.01918		1.28027	1.09903	1.08993
						1.56425	1.53309	1.59634		1.15367	1.21554	1.15088		1.55778	1.88046	1.88386		3.12212	3.13307	3.10255		2.16709	2.17275	2.1727		1.66588	1.88377	2.01929		1.28089	1.09833	1.08945
						1.56401	1.53407	1.59572		1.15219	1.21697	1.14903		1.55724	1.87896	1.87921		3.11909	3.12942	3.10524		2.16745	2.17178	2.17413		1.66731	1.88358	2.01983		1.27918	1.09872	1.08809
						1.5631	1.53419	1.594		1.15078	1.21617	1.14926		1.5577	1.87651	1.87377		3.1233	3.13234	3.10259		2.17028	2.16944	2.17945		1.66748	1.88437	2.02053		1.27862	1.09768	1.0864
						1.553	1.53481	1.59518		1.15144	1.21673	1.14957		1.55851	1.87529	1.86813		3.12415	3.13382	3.10482		2.16805	2.16654	2.17547		1.66785	1.88543	2.02074		1.27776	1.09653	1.08646
						1.55578	1.53567	1.59715		1.15314	1.21566	1.14912		1.55863	1.87284	1.86535		3.12347	3.13213	3.10892		2.1677	2.16821	2.17396		1.6686	1.88256	2.02178		1.27695	1.09699	1.08669
						1.55991	1.53678	1.59725		1.1522	1.21443	1.1495		1.56028	1.87253	1.86369		3.12569	3.12948	3.10678		2.16705	2.17002	2.1747		1.66738	1.88554	2.02091		1.27634	1.09724	1.08715
						1.54998	1.53534	1.59931		1.15147	1.21342	1.1509		1.56147	1.87258	1.86101		3.12159	3.12829	3.10818		2.16669	2.17026	2.17587		1.66549	1.88759	2.01967		1.27595	1.09722	1.09045
						1.56412	1.53476	1.59801		1.15276	1.21439	1.15116		1.5642	1.87129	1.85823		3.12213	3.13296	3.10711		2.1687	2.17352	2.17751		1.66418	1.88791	2.01826		1.27813	1.09737	1.09363
						1.55849	1.53469	1.59148		1.15308	1.21443	1.15117		1.56465	1.87078	1.85774		3.1245	3.13159	3.10893		2.16944	2.17502	2.17619		1.66447	1.88827	2.01795		1.27981	1.09716	1.09222
						1.56481	1.53513	1.59385		1.1525	1.2135	1.14928		1.56368	1.87173	1.85997		3.12194	3.13122	3.10939		2.16839	2.17254	2.17479		1.66463	1.8894	2.01913		1.28062	1.09636	1.09304
						1.5659	1.53688	1.5988		1.1528	1.21293	1.14879		1.56361	1.87133	1.86147		3.11889	3.13211	3.11464		2.17109	2.17082	2.17454		1.66422	1.89159	2.02009		1.27894	1.09557	1.09311
						1.56166	1.53726	1.59659		1.15384	1.21337	1.14923		1.56496	1.86954	1.86269		3.11931	3.13077	3.11023		2.1677	2.17052	2.17271		1.664	1.89009	2.02148		1.27789	1.09476	1.09012
						1.56273	1.53708	1.5957		1.1534	1.21333	1.14759		1.56447	1.86839	1.86135		3.12195	3.13041	3.10861		2.1667	2.16948	2.17323		1.66405	1.88862	2.02366		1.27606	1.09416	1.08917
						1.55793	1.53521	1.59922		1.15166	1.2118	1.14743		1.56477	1.86677	1.85952		3.12274	3.12471	3.11004		2.17042	2.1726	2.17595		1.66499	1.8915	2.02581		1.27582	1.0938	1.08921
						1.5539	1.5361	1.59657		1.1524	1.21177	1.1472		1.56497	1.8653	1.85763		3.11956	3.12246	3.10702		2.16967	2.17129	2.17542		1.6668	1.89236	2.0245		1.27544	1.09569	1.08919
						1.55542	1.53514	1.59538		1.15372	1.21149	1.14737		1.56473	1.86617	1.85532		3.1187	3.12227	3.10876		2.16628	2.16989	2.17533		1.66542	1.89489	2.02416		1.27593	1.09679	1.08985
						1.55585	1.53491	1.59572		1.15398	1.21079	1.14862		1.5651	1.86856	1.85685		3.11909	3.12148	3.10783		2.16714	2.17315	2.17492		1.66549	1.89899	2.02441		1.27831	1.09657	1.08971
						1.55779	1.5344	1.59524		1.15372	1.21158	1.14894		1.56615	1.86942	1.85774		3.11735	3.12405	3.10723		2.16798	2.17311	2.17507		1.66497	1.90049	2.02424		1.2788	1.09534	1.08834
						1.55987	1.53606	1.59841		1.15362	1.21125	1.15106		1.56687	1.87035	1.8593		3.11985	3.12187	3.10816		2.16789	2.17106	2.17401		1.66221	1.90255	2.02559		1.2779	1.09395	1.08926
						1.56002	1.53504	1.59998		1.15311	1.21057	1.1521		1.56617	1.87166	1.85914		3.12206	3.1215	3.11005		2.17017	2.17017	2.17691		1.66165	1.90423	2.02734		1.27811	1.0934	1.0877
						1.55943	1.53654	1.59857		1.15247	1.21211	1.15142		1.56618	1.87207	1.85723		3.12254	3.1254	3.10537		2.17147	2.16939	2.17537		1.66303	1.90592	2.02701		1.27801	1.09234	1.08707
						1.55523	1.53722	1.60023		1.15254	1.21414	1.15115		1.5656	1.87051	1.85652		3.1246	3.12508	3.10743		2.16995	2.17151	2.1735		1.6641	1.90727	2.02647		1.27749	1.09283	1.08649
						1.55672	1.5367	1.59726		1.15258	1.21431	1.14968		1.56657	1.86926	1.85399		3.12409	3.12344	3.11059		2.17097	2.17348	2.17381		1.66455	1.90862	2.02588		1.27659	1.09426	1.08687
						1.55841	1.5381	1.59581		1.15231	1.21328	1.14995		1.56761	1.86928	1.85071		3.12707	3.12215	3.11084		2.16881	2.17008	2.17755		1.66317	1.91012	2.02299		1.27676	1.09532	1.08774
						1.55716	1.53665	1.59702		1.1528	1.21416	1.14973		1.5678	1.8692	1.85121		3.12747	3.12298	3.10934		2.16687	2.16857	2.17608		1.66324	1.91322	2.02267		1.2778	1.09459	1.08801
						1.56047	1.53672	1.59857		1.15371	1.21341	1.14848		1.56693	1.87253	1.85102		3.12735	3.12331	3.11148		2.16821	2.17009	2.17422		1.66504	1.9163	2.02379		1.27776	1.09476	1.08858
						1.56232	1.53669	1.59632		1.15457	1.21394	1.14899		1.56679	1.87678	1.85087		3.12707	3.12343	3.10933		2.16855	2.17194	2.17529		1.66213	1.9169	2.0242		1.27916	1.09585	1.08865
						1.56252	1.53691	1.5952		1.15317	1.21617	1.1488		1.56648	1.87566	1.85013		3.12722	3.12424	3.10738		2.17021	2.17448	2.17465		1.66303	1.91926	2.02509		1.28056	1.0955	1.08807
						1.56256	1.53666	1.59788		1.15249	1.21569	1.14915		1.56848	1.87161	1.84729		3.12627	3.12417	3.10746		2.16799	2.17363	2.1747		1.66316	1.92114	2.02437		1.2797	1.09458	1.08682
						1.56252	1.53618	1.59921		1.15461	1.2166	1.15112		1.56901	1.86825	1.84956		3.12779	3.12237	3.10888		2.1662	2.17294	2.17405		1.66201	1.92086	2.02322		1.27807	1.09439	1.08538
						1.56368	1.53798	1.59646		1.15503	1.21693	1.15166		1.5682	1.86472	1.85118		3.12948	3.1216	3.11041		2.1687	2.17301	2.17307		1.6638	1.92387	2.02286		1.27821	1.09493	1.0861
						1.56169	1.5381	1.59707		1.15409	1.21747	1.15169		1.56754	1.86416	1.84905		3.12508	3.1246	3.10992		2.16716	2.17226	2.17712		1.66307	1.92453	2.02108		1.27826	1.09537	1.08593
						1.56219	1.53683	1.59805		1.15543	1.21874	1.15041		1.56796	1.86321	1.84493		3.12636	3.12333	3.11202		2.16946	2.17195	2.17541		1.66219	1.92548	2.0198		1.27905	1.09518	1.08441
						1.56384	1.53645	1.5996		1.15531	1.21856	1.14871		1.56878	1.86363	1.8438		3.12972	3.12228	3.11259		2.17012	2.17021	2.17261		1.66168	1.92753	2.01927		1.28142	1.09347	1.08477
						1.56285	1.53788	1.5973		1.15568	1.21838	1.14946		1.56889	1.86634	1.84221		3.12749	3.12203	3.10962		2.16749	2.1722	2.17436		1.6624	1.92811	2.01969		1.28177	1.09315	1.08562
						1.56303	1.5406	1.59681		1.15628	1.21818	1.15006		1.57005	1.86857	1.83881		3.1293	3.12284	3.11073		2.17098	2.17214	2.17457		1.66205	1.9314	2.01903		1.2824	1.09242	1.08513
						1.56499	1.5399	1.59958		1.15724	1.21703	1.14915		1.57135	1.86878	1.84037		3.12774	3.1199	3.11054		2.16865	2.17217	2.17662		1.66154	1.93515	2.02071		1.28226	1.09289	1.08575
						1.56416	1.53718	1.599		1.15764	1.2169	1.14826		1.57044	1.86926	1.84275		3.12879	3.1212	3.11014		2.16891	2.17078	2.17614		1.6617	1.93796	2.02306		1.28072	1.09362	1.08705
						1.56367	1.53826	1.59814		1.15755	1.21631	1.14843		1.57053	1.87129	1.84505		3.12801	3.12222	3.10827		2.1707	2.17052	2.17396		1.6598	1.93643	2.02153		1.27887	1.09434	1.08633
						1.56361	1.54043	1.5972		1.15875	1.21539	1.14849		1.57071	1.87058	1.84569		3.12504	3.12468	3.11091		2.16926	2.17432	2.17278		1.65715	1.93435	2.01984		1.27952	1.09458	1.08812
						1.56323	1.54124	1.59867		1.1579	1.21628	1.14902		1.57153	1.86821	1.84579		3.12767	3.12491	3.11193		2.16746	2.17405	2.17285		1.65869	1.93362	2.01974		1.28008	1.09461	1.08877
						1.56499	1.54011	1.60141		1.15986	1.21659	1.15035		1.57238	1.86632	1.84832		3.12774	3.12476	3.10718		2.16763	2.17221	2.17413		1.65874	1.93466	2.02037		1.28065	1.09469	1.08851
						1.56139	1.53701	1.60021		1.15967	1.2157	1.15041		1.57294	1.86419	1.84875		3.12704	3.12717	3.11046		2.17093	2.17311	2.17565		1.6569	1.93612	2.02169		1.28229	1.09458	1.08944
						1.5567	1.53922	1.59759		1.15887	1.21515	1.15245		1.57476	1.86539	1.85058		3.12759	3.12789	3.1117		2.16836	2.1741	2.17441		1.65639	1.93599	2.02462		1.28276	1.09374	1.08926
						1.55796	1.53678	1.5973		1.15861	1.21557	1.1536		1.57443	1.86338	1.8523		3.12878	3.12432	3.10763		2.16667	2.17194	2.17488		1.65697	1.93643	2.02457		1.28259	1.09337	1.08869
						1.55431	1.53692	1.59735		1.15918	1.21532	1.15116		1.57562	1.85997	1.85263		3.13148	3.12449	3.11234		2.17066	2.17175	2.17477		1.65583	1.94018	2.02462		1.28262	1.09301	1.0873
						1.55282	1.53611	1.59844		1.1592	1.21368	1.15254		1.57784	1.85848	1.8514		3.13364	3.12707	3.11152		2.16992	2.17526	2.17569		1.6566	1.94095	2.02354		1.28186	1.0951	1.08644
						1.55074	1.53322	1.59627		1.15882	1.21221	1.15325		1.57745	1.8573	1.84882		3.13171	3.12306	3.10688		2.16709	2.1761	2.1738		1.65684	1.93777	2.02321		1.2819	1.09568	1.08562
						1.55346	1.53577	1.59465		1.15879	1.21196	1.15159		1.57608	1.85872	1.84579		3.12772	3.12732	3.10739		2.16816	2.17556	2.17426		1.65638	1.93402	2.02294		1.28257	1.09467	1.08499
						1.55463	1.53709	1.59458		1.15901	1.21192	1.1533		1.57624	1.85822	1.84307		3.12919	3.12632	3.10745		2.1683	2.17333	2.17332		1.65701	1.93001	2.02419		1.28296	1.09411	1.08494
						1.55436	1.53685	1.5944		1.15916	1.21298	1.15299		1.57789	1.85293	1.83975		3.13153	3.12511	3.10663		2.16939	2.17261	2.17294		1.65741	1.92685	2.0241		1.28525	1.09387	1.0865
						1.55555	1.53717	1.59398		1.15956	1.21288	1.15135		1.57659	1.85	1.83756		3.13177	3.12721	3.10631		2.17062	2.17511	2.17327		1.65795	1.92943	2.02408		1.28703	1.09212	1.08617
						1.55333	1.53556	1.59349		1.15833	1.21273	1.15255		1.57315	1.84893	1.83926		3.13129	3.12962	3.10875		2.16964	2.17316	2.17684		1.65664	1.9319	2.0249		1.28563	1.09021	1.08636
						1.5515	1.53764	1.59532		1.15897	1.21367	1.15345		1.5737	1.84335	1.83934		3.13405	3.13239	3.10814		2.1674	2.17113	2.1749		1.6546	1.93019	2.02385		1.28409	1.09157	1.08651
						1.55252	1.53746	1.59501		1.15827	1.21329	1.15424		1.57275	1.83735	1.84047		3.13064	3.1295	3.10528		2.17187	2.17298	2.17168		1.65477	1.93229	2.02399		1.28279	1.0923	1.08702
						1.55532	1.53713	1.59445		1.15866	1.21258	1.157		1.57049	1.83567	1.84443		3.13283	3.12893	3.10484		2.17098	2.17338	2.17535		1.65615	1.93199	2.02273		1.28242	1.09176	1.08708
						1.55594	1.53779	1.59556		1.15906	1.21185	1.15623		1.57113	1.83445	1.84609		3.13274	3.12994	3.10527		2.16793	2.17332	2.17631		1.65441	1.93007	2.02256		1.28375	1.0922	1.08738
						1.55465	1.53874	1.59487		1.15856	1.21128	1.15617		1.5703	1.83445	1.84661		3.13343	3.13002	3.10385		2.17226	2.17243	2.17281		1.65309	1.92779	2.02206		1.28239	1.09198	1.08725
						1.55648	1.5386	1.59242		1.1586	1.21044	1.15764		1.56983	1.83154	1.8478		3.1314	3.13528	3.10172		2.172	2.17244	2.17209		1.65284	1.92305	2.02334		1.28143	1.09133	1.089
						1.55837	1.53752	1.58763		1.15938	1.20962	1.15607		1.56861	1.82744	1.84996		3.13024	3.13315	3.10466		2.17043	2.17231	2.17327		1.65468	1.92088	2.02394		1.28262	1.09039	1.08974
						1.55786	1.53788	1.58663		1.16088	1.20967	1.15611		1.56841	1.82822	1.84905		3.12994	3.13458	3.10723		2.16906	2.17021	2.17187		1.65528	1.92108	2.02459		1.28267	1.09077	1.08962
						1.55748	1.53705	1.58845		1.16138	1.21024	1.1565		1.56777	1.8275	1.84746		3.1309	3.13392	3.10397		2.16816	2.17261	2.17443		1.65638	1.92206	2.02353		1.28196	1.0922	1.09062
						1.55808	1.54004	1.59074		1.16145	1.21067	1.15629		1.56925	1.82608	1.84819		3.13327	3.13307	3.1042		2.16592	2.17155	2.17427		1.65757	1.92557	2.02245		1.28268	1.09425	1.08981
						1.56149	1.53933	1.59318		1.16248	1.21008	1.15704		1.56834	1.825	1.84569		3.13102	3.13603	3.10287		2.16576	2.17296	2.17207		1.65589	1.92552	2.02148		1.28321	1.09365	1.08836
						1.56219	1.53784	1.59163		1.1621	1.20921	1.15729		1.56727	1.8241	1.84329		3.13361	3.13468	3.10211		2.16997	2.17658	2.17208		1.65503	1.92565	2.02323		1.28286	1.09586	1.08355
						1.56129	1.53722	1.58973		1.16166	1.20866	1.15648		1.56657	1.82383	1.844		3.13533	3.13373	3.10345		2.16985	2.17363	2.1706		1.65452	1.92751	2.02397		1.28364	1.09699	1.08618
						1.5623	1.5365	1.58941		1.16173	1.20786	1.15702		1.56737	1.82387	1.84617		3.1311	3.13557	3.10085		2.16587	2.17203	2.17363		1.653	1.92735	2.0251		1.28304	1.09572	1.08653
						1.56156	1.53937	1.59108		1.16142	1.20623	1.15566		1.56763	1.82275	1.846		3.13499	3.1357	3.10341		2.16426	2.17224	2.17516		1.65317	1.92815	2.02495		1.28361	1.09443	1.08234
						1.55989	1.53803	1.59349		1.16149	1.2052	1.15594		1.56858	1.82112	1.84649		3.13662	3.13908	3.10482		2.16579	2.1723	2.17336		1.65362	1.9302	2.02518		1.28215	1.09333	1.08257
						1.56002	1.53601	1.59649		1.16235	1.20673	1.15726		1.56827	1.81937	1.84481		3.13418	3.13978	3.10206		2.16594	2.17038	2.17419		1.65532	1.92982	2.02227		1.28276	1.09449	1.08609
						1.56125	1.53407	1.59637		1.16402	1.20717	1.158		1.56829	1.81853	1.84351		3.13327	3.13749	3.10354		2.16783	2.1706	2.17376		1.65669	1.92969	2.01912		1.28298	1.09547	1.08867
						1.56214	1.53485	1.59585		1.16308	1.2052	1.15946		1.56957	1.81838	1.84171		3.13396	3.1385	3.10447		2.16874	2.17548	2.1744		1.65652	1.92819	2.01665		1.28165	1.09505	1.09215
						1.55975	1.53458	1.59483		1.16164	1.20445	1.1588		1.56937	1.81955	1.83685		3.13185	3.13494	3.10052		2.16999	2.173	2.17474		1.65402	1.9224	2.01657		1.28393	1.09581	1.09487
						1.55605	1.53454	1.59113		1.16087	1.20464	1.15834		1.56807	1.82133	1.83332		3.13239	3.13546	3.10284		2.16975	2.17275	2.17184		1.65483	1.92033	2.01742		1.28441	1.09686	1.09848
						1.55436	1.53815	1.59252		1.16066	1.20591	1.15911		1.56814	1.82434	1.83173		3.1373	3.13716	3.10031		2.16719	2.1719	2.17413		1.65465	1.9169	2.01681		1.2829	1.09699	1.10496
						1.55485	1.53782	1.59537		1.16174	1.20725	1.15791		1.56769	1.82721	1.83194		3.13806	3.13542	3.09751		2.16459	2.17204	2.17443		1.65158	1.91497	2.01843		1.28351	1.09605	1.10899
						1.5563	1.53716	1.59693		1.16088	1.20812	1.15659		1.56657	1.83053	1.83239		3.13432	3.13768	3.09881		2.16992	2.17404	2.17249		1.65112	1.91688	2.01845		1.28214	1.0953	1.10951
						1.55604	1.53786	1.59449		1.15995	1.20886	1.1565		1.56676	1.83204	1.8324		3.13168	3.13826	3.09922		2.16415	2.17216	2.17222		1.65138	1.91707	2.01638		1.28165	1.09444	1.11084
						1.55674	1.53724	1.59475		1.16111	1.21156	1.15751		1.56631	1.83418	1.82906		3.13557	3.13949	3.09918		2.16334	2.17231	2.17332		1.65388	1.91572	2.01527		1.28148	1.09577	1.11492
						1.55752	1.53685	1.59545		1.16239	1.21257	1.15713		1.56536	1.836	1.82602		3.13681	3.13649	3.09936		2.16743	2.17297	2.17258		1.65425	1.91284	2.01751		1.28121	1.09793	1.1192
						1.55793	1.53576	1.59608		1.16166	1.21107	1.15635		1.56357	1.8379	1.8259		3.13378	3.13749	3.09774		2.16596	2.17403	2.17209		1.65256	1.91192	2.01677		1.28056	1.09747	1.12138
						1.56258	1.53495	1.59597		1.15996	1.21154	1.15634		1.56314	1.84083	1.82383		3.13198	3.13907	3.09547		2.16424	2.17368	2.17252		1.65354	1.90978	2.01668		1.28036	1.09485	1.12097
						1.56172	1.53861	1.59554		1.16056	1.21172	1.15571		1.56236	1.84295	1.82339		3.13133	3.1363	3.09465		2.16634	2.17319	2.17503		1.6539	1.90347	2.02031		1.28295	1.09557	1.12022
						1.55979	1.53875	1.59526		1.15987	1.21212	1.15648		1.56241	1.84546	1.82412		3.1343	3.13724	3.10049		2.16741	2.17185	2.17271		1.65393	1.90168	2.02301		1.28367	1.09443	1.12093
						1.55774	1.5392	1.59529		1.15892	1.2137	1.159		1.56232	1.84902	1.82313		3.13363	3.14215	3.10037		2.1668	2.17083	2.16851		1.65445	1.90405	2.0238		1.28276	1.09237	1.11889
						1.55774	1.5391	1.59667		1.16007	1.21212	1.16013		1.56131	1.85375	1.82508		3.1316	3.14119	3.09604		2.1675	2.17213	2.17236		1.65647	1.90379	2.02386		1.28268	1.09191	1.1167
						1.56033	1.53786	1.59801		1.1602	1.21125	1.16091		1.5597	1.85689	1.8267		3.13472	3.13809	3.09311		2.16481	2.17284	2.17361		1.65795	1.90211	2.02361		1.28259	1.09305	1.1241
						1.56044	1.53641	1.59447		1.16054	1.21239	1.16072		1.55777	1.85879	1.8246		3.134	3.14086	3.0953		2.16405	2.17194	2.17526		1.65701	1.90263	2.02339		1.28295	1.0942	1.13351
						1.55966	1.53388	1.59128		1.16142	1.2106	1.15831		1.556	1.86204	1.82077		3.13381	3.14048	3.09441		2.16896	2.17604	2.17275		1.65669	1.90088	2.02694		1.2826	1.09539	1.13664
						1.55948	1.53346	1.5911		1.16154	1.20906	1.15758		1.55609	1.86381	1.82049		3.13484	3.13792	3.09435		2.16678	2.17095	2.17123		1.6571	1.90071	2.02821		1.28208	1.09556	1.13778
						1.56022	1.53388	1.58916		1.16161	1.20765	1.15748		1.5559	1.86405	1.82119		3.1331	3.13818	3.09141		2.16734	2.1708	2.17355		1.65602	1.90124	2.02932		1.28141	1.09599	1.13865
						1.56294	1.53183	1.5873		1.16075	1.20738	1.15643		1.55518	1.86612	1.821		3.13212	3.13801	3.09016		2.16875	2.17421	2.17253		1.65537	1.90171	2.03026		1.28277	1.09634	1.13418
						1.56243	1.53267	1.58575		1.16068	1.2068	1.1563		1.55453	1.86621	1.82249		3.13706	3.13916	3.09361		2.16591	2.17395	2.17175		1.65419	1.90149	2.02977		1.28384	1.09399	1.12988
						1.55782	1.53286	1.58708		1.16076	1.20646	1.15808		1.55587	1.8646	1.82434		3.13587	3.13856	3.09269		2.16598	2.17356	2.17447		1.6541	1.90224	2.02915		1.28383	1.09268	1.12375
						1.55863	1.53435	1.58913		1.15937	1.20763	1.15759		1.55604	1.86648	1.82495		3.13734	3.14056	3.09296		2.16597	2.17377	2.17376		1.6537	1.90175	2.02776		1.28474	1.09274	1.12057
						1.55885	1.53432	1.59171		1.16066	1.20649	1.15642		1.55631	1.87096	1.82392		3.13586	3.14228	3.09671		2.16803	2.17061	2.17163		1.65307	1.90216	2.02751		1.28548	1.09405	1.12203
						1.55943	1.53549	1.59418		1.16169	1.20552	1.15641		1.55707	1.87227	1.82496		3.13564	3.14001	3.09231		2.16502	2.16868	2.17359		1.65207	1.90441	2.02697		1.28321	1.09573	1.12303
						1.56095	1.53568	1.5942		1.16155	1.20633	1.1563		1.5556	1.87454	1.82848		3.132	3.1401	3.08977		2.16649	2.17022	2.17427		1.65226	1.90525	2.02843		1.2836	1.09461	1.12241
						1.55859	1.53696	1.59738		1.16108	1.207	1.15603		1.55465	1.87553	1.82927		3.13421	3.1388	3.09369		2.16783	2.17296	2.17095		1.65274	1.9075	2.02813		1.28406	1.09557	1.12173
						1.56194	1.53902	1.5944		1.15991	1.20721	1.15615		1.55449	1.87409	1.82851		3.13733	3.13765	3.09285		2.16737	2.17185	2.17132		1.6529	1.9137	2.02629		1.28378	1.09478	1.11926
						1.56095	1.53989	1.5924		1.1605	1.20718	1.15664		1.55371	1.87326	1.82784		3.13591	3.13894	3.09351		2.16877	2.17087	2.17319		1.65463	1.91415	2.02582		1.28351	1.09307	1.11757
						1.56175	1.53913	1.59525		1.16012	1.20984	1.15655		1.5535	1.87543	1.8277		3.13623	3.14273	3.09516		2.16815	2.17333	2.1715		1.65396	1.91522	2.02413		1.28277	1.09187	1.11793
						1.56123	1.53927	1.5957		1.15941	1.20995	1.1571		1.55498	1.87864	1.82581		3.13409	3.14217	3.09447		2.16829	2.16989	2.1719		1.65427	1.91815	2.02264		1.2838	1.09315	1.1221
						1.55793	1.53883	1.59479		1.15817	1.2091	1.1588		1.55474	1.88093	1.82561		3.13532	3.13962	3.09297		2.1689	2.16866	2.17297		1.65509	1.91552	2.01921		1.28267	1.09498	1.12512
						1.5573	1.53789	1.59462		1.15891	1.20997	1.15927		1.55289	1.87883	1.82728		3.13628	3.13994	3.0928		2.16756	2.17128	2.16937		1.6541	1.90943	2.01728		1.28233	1.09565	1.12395
						1.55711	1.53988	1.59549		1.15996	1.20878	1.15826		1.55243	1.87816	1.8299		3.13555	3.14281	3.09462		2.16878	2.17012	2.17116		1.65263	1.90601	2.01567		1.2845	1.09653	1.12163
						1.55746	1.53883	1.59529		1.15918	1.20793	1.15637		1.55228	1.88329	1.83159		3.13591	3.1426	3.09516		2.16959	2.17034	2.1747		1.65255	1.90262	2.01483		1.28435	1.09742	1.12033
						1.5577	1.53972	1.59609		1.16027	1.20778	1.15656		1.55295	1.88624	1.83265		3.13331	3.1443	3.0951		2.16621	2.17016	2.17231		1.6526	1.90424	2.01475		1.28438	1.09753	1.1158
						1.55814	1.53888	1.59608		1.15935	1.20798	1.15553		1.55264	1.8834	1.83422		3.13512	3.14649	3.09318		2.16672	2.1666	2.17319		1.65281	1.90733	2.01274		1.28468	1.09701	1.11196
						1.56113	1.53932	1.59359		1.15871	1.20799	1.15646		1.55188	1.88447	1.83404		3.13655	3.1431	3.09253		2.16606	2.16967	2.1722		1.65375	1.91036	2.00979		1.28367	1.09451	1.11119
						1.56083	1.53954	1.59261		1.15885	1.20758	1.15613		1.55028	1.89032	1.83566		3.13203	3.13982	3.09321		2.16553	2.17008	2.17265		1.65406	1.91328	2.00538		1.28427	1.09273	1.11018
						1.56024	1.53914	1.59421		1.15891	1.20833	1.15448		1.54881	1.89767	1.83824		3.13209	3.14279	3.09113		2.16694	2.16825	2.17269		1.6545	1.91591	2.00245		1.28523	1.09416	1.11027
						1.56197	1.53841	1.59295		1.16	1.20757	1.15604		1.55007	1.90349	1.83963		3.13488	3.1421	3.09512		2.16737	2.16846	2.17136		1.65549	1.91248	2.0028		1.28383	1.09569	1.11445
						1.56023	1.53598	1.5931		1.1603	1.20677	1.15539		1.5491	1.90396	1.83993		3.13497	3.14522	3.09466		2.16892	2.17043	2.16964		1.65741	1.90769	2.00164		1.2829	1.09466	1.11517
						1.55805	1.53544	1.59465		1.16068	1.20743	1.15418		1.54649	1.90401	1.84221		3.13463	3.14051	3.09469		2.16716	2.17096	2.17334		1.65843	1.90207	2.00051		1.28248	1.09432	1.11745
						1.55572	1.53463	1.59608		1.16236	1.20627	1.1549		1.54791	1.90349	1.84667		3.13631	3.14175	3.09671		2.16727	2.17024	2.17207		1.65767	1.89982	1.99868		1.28046	1.09441	1.11972
						1.55853	1.53412	1.59929		1.16136	1.20645	1.15382		1.54831	1.89984	1.84802		3.13447	3.14394	3.08912		2.16892	2.16832	2.16973		1.65669	1.90057	1.9967		1.28003	1.09234	1.12165
						1.55662	1.53396	1.60108		1.16032	1.20665	1.15344		1.54916	1.89308	1.85074		3.13461	3.14145	3.08958		2.16723	2.1699	2.17086		1.65839	1.90258	1.99303		1.27981	1.09328	1.11977
						1.55386	1.53298	1.59975		1.16034	1.2049	1.15398		1.54861	1.89162	1.85161		3.13483	3.14349	3.09144		2.16598	2.16758	2.17071		1.65838	1.90173	1.9895		1.28015	1.09466	1.11852
						1.55744	1.53237	1.60064		1.16017	1.20364	1.15382		1.54778	1.8909	1.84822		3.13453	3.14039	3.09172		2.16864	2.16933	2.17182		1.65741	1.89984	1.98988		1.2812	1.09498	1.11735
						1.55623	1.5321	1.59814		1.16008	1.20415	1.15445		1.54723	1.88877	1.84813		3.13542	3.13841	3.09472		2.16655	2.17341	2.17104		1.65612	1.89611	1.98773		1.2825	1.09787	1.11906
						1.55739	1.53478	1.60192		1.15976	1.204	1.15494		1.54913	1.88702	1.84857		3.13208	3.14279	3.09425		2.16625	2.1695	2.17118		1.65463	1.89319	1.98643		1.28229	1.09853	1.12329
						1.55771	1.53433	1.60609		1.16119	1.20252	1.15397		1.54881	1.88168	1.85156		3.13182	3.1431	3.09374		2.16735	2.16846	2.1716		1.65474	1.89384	1.98646		1.28418	1.09744	1.12504
						1.5593	1.53423	1.6037		1.1613	1.20409	1.15313		1.547	1.87753	1.85554		3.13359	3.1461	3.09517		2.16758	2.17208	2.17073		1.65532	1.89176	1.98606		1.28333	1.0969	1.12529
						1.55784	1.53721	1.60475		1.16063	1.20603	1.15271		1.54695	1.87548	1.85781		3.13217	3.14614	3.09858		2.16805	2.16901	2.16953		1.65691	1.89278	1.98327		1.28169	1.09427	1.12348
						1.55741	1.5377	1.60487		1.16142	1.20694	1.15256		1.5468	1.87594	1.85903		3.13386	3.14373	3.09703		2.16913	2.16777	2.16988		1.65642	1.89651	1.98116		1.2805	1.09393	1.12209
						1.55646	1.53636	1.60375		1.16125	1.20744	1.15367		1.5457	1.87472	1.85754		3.13165	3.14139	3.09974		2.16946	2.17098	2.17133		1.65612	1.89806	1.97823		1.28206	1.09439	1.11983
						1.55604	1.5369	1.59893		1.1615	1.20747	1.15347		1.54551	1.87529	1.85679		3.13388	3.141	3.09784		2.16828	2.1711	2.16638		1.6565	1.89943	1.97602		1.28164	1.09316	1.11759
						1.55994	1.53819	1.59757		1.1602	1.20672	1.15219		1.54555	1.87787	1.85791		3.13452	3.13999	3.09753		2.16928	2.17181	2.16986		1.6562	1.89544	1.97707		1.28103	1.09315	1.11682
						1.55987	1.53923	1.59489		1.16075	1.20602	1.15254		1.54463	1.87918	1.85662		3.13336	3.13771	3.09632		2.16722	2.17145	2.17163		1.65619	1.89366	1.97502		1.28192	1.09371	1.1163
						1.56121	1.53685	1.59515		1.16027	1.20474	1.15251		1.54462	1.87912	1.8558		3.13394	3.13675	3.09688		2.16705	2.17194	2.17021		1.65705	1.89211	1.97348		1.28313	1.09515	1.11721
						1.56179	1.53619	1.59377		1.15907	1.20405	1.15136		1.5469	1.87661	1.85627		3.13599	3.13828	3.09826		2.16865	2.17154	2.1682		1.65854	1.89123	1.97346		1.2838	1.09404	1.12031
						1.55818	1.53606	1.59398		1.1595	1.20297	1.1516		1.54713	1.87623	1.85767		3.13481	3.13739	3.09791		2.16852	2.16998	2.16953		1.65807	1.89058	1.97293		1.28191	1.09198	1.12236
						1.55679	1.5356	1.59209		1.15999	1.20271	1.1503		1.54764	1.87749	1.85765		3.13521	3.13425	3.09548		2.16655	2.17309	2.17083		1.65897	1.89196	1.9681		1.28141	1.09173	1.12071
						1.55927	1.53508	1.5927		1.16085	1.20264	1.15018		1.54748	1.87703	1.85531		3.13368	3.13631	3.09534		2.17001	2.16982	2.17052		1.66025	1.89453	1.96494		1.28111	1.09197	1.11567
						1.55753	1.53318	1.59327		1.15991	1.20213	1.15117		1.54654	1.87834	1.85274		3.13306	3.14168	3.09713		2.17096	2.17221	2.16912		1.66178	1.89477	1.96458		1.27995	1.09239	1.11117
						1.55574	1.53576	1.59257		1.15949	1.20301	1.1512		1.54675	1.87845	1.85471		3.13547	3.14101	3.09778		2.16852	2.17162	2.17248		1.6615	1.89241	1.96467		1.27876	1.09305	1.1084
						1.55735	1.53593	1.59153		1.15889	1.2045	1.15113		1.54613	1.87656	1.85444		3.13798	3.13577	3.1009		2.16735	2.17167	2.17212		1.66186	1.88916	1.96564		1.27822	1.0935	1.10795
						1.55793	1.53525	1.59179		1.15893	1.20406	1.15187		1.54365	1.87366	1.85054		3.13484	3.13467	3.10127		2.16816	2.17226	2.17097		1.66128	1.88612	1.96691		1.27811	1.09382	1.10604
						1.55891	1.5354	1.59248		1.1601	1.204	1.15196		1.54328	1.87111	1.84782		3.13129	3.13965	3.10009		2.16726	2.17394	2.17162		1.66132	1.88354	1.96408		1.27861	1.09319	1.10408
						1.56089	1.53681	1.59563		1.16007	1.20356	1.15179		1.54312	1.86964	1.8468		3.13269	3.13671	3.10006		2.16819	2.17207	2.17205		1.66173	1.88319	1.96381		1.27991	1.09212	1.10474
						1.55951	1.539	1.59502		1.15897	1.20237	1.15168		1.54507	1.8703	1.84603		3.13776	3.13713	3.10125		2.16686	2.17123	2.1703		1.66088	1.8818	1.95994		1.28023	1.09197	1.10462
						1.55394	1.5383	1.59329		1.15955	1.2017	1.1516		1.54562	1.8688	1.84908		3.13426	3.14047	3.10148		2.16699	2.17346	2.17064		1.65909	1.87856	1.95652		1.27894	1.0899	1.10305
						1.55033	1.53991	1.593		1.16111	1.20227	1.15254		1.54446	1.86767	1.84605		3.13477	3.13385	3.10092		2.16704	2.17359	2.17123		1.65745	1.88017	1.9554		1.27807	1.09123	1.10112
						1.54998	1.54201	1.59191		1.16031	1.20029	1.15161		1.54613	1.86662	1.84266		3.13361	3.1347	3.09805		2.16628	2.16963	2.16801		1.65512	1.88252	1.95468		1.27684	1.09213	1.10055
						1.55172	1.54489	1.59193		1.16067	1.20081	1.15223		1.54779	1.86665	1.84184		3.13061	3.14061	3.09771		2.17009	2.1707	2.16817		1.65455	1.88034	1.9542		1.2766	1.09039	1.09896
						1.55261	1.54512	1.5912		1.15973	1.20121	1.15192		1.54668	1.86647	1.84141		3.13279	3.13918	3.10153		2.16792	2.1724	2.17151		1.65456	1.87883	1.95431		1.27591	1.09164	1.09717
						1.55483	1.54328	1.58999		1.16004	1.19919	1.15159		1.54684	1.86662	1.84073		3.13787	3.13138	3.09837		2.1656	2.17383	2.17017		1.65535	1.87908	1.95233		1.27473	1.09093	1.09356
						1.55759	1.54243	1.5909		1.16036	1.1994	1.15133		1.54605	1.86473	1.84052		3.13294	3.13467	3.09498		2.16598	2.17149	2.17315		1.65615	1.87779	1.94987		1.27371	1.09035	1.09074
						1.55888	1.54225	1.59083		1.15896	1.20137	1.15094		1.54579	1.86381	1.83921		3.12922	3.13274	3.09808		2.16866	2.16959	2.17244		1.65486	1.8768	1.9492		1.27414	1.09083	1.09114
						1.5589	1.54298	1.5914		1.15799	1.20205	1.14988		1.54455	1.86312	1.83861		3.13294	3.13575	3.09931		2.17087	2.17083	2.16957		1.65367	1.87805	1.94785		1.27451	1.08993	1.09187
						1.55992	1.5455	1.58784		1.1576	1.20094	1.15129		1.54256	1.86112	1.8398		3.1345	3.13456	3.09749		2.16801	2.17084	2.17069		1.6529	1.88016	1.94867		1.27536	1.09034	1.09182
						1.56085	1.54567	1.58699		1.1583	1.19967	1.15183		1.54176	1.86137	1.8426		3.13542	3.13537	3.09713		2.16714	2.17159	2.17186		1.65374	1.88015	1.9504		1.27513	1.09184	1.09139
						1.56127	1.54557	1.58797		1.15972	1.19971	1.14982		1.54118	1.86133	1.84222		3.13208	3.13671	3.09672		2.16669	2.17294	2.17381		1.65392	1.87827	1.94911		1.27576	1.09253	1.09211
						1.56023	1.5456	1.58803		1.15981	1.19998	1.15046		1.54207	1.86262	1.84216		3.1298	3.1361	3.09788		2.16779	2.1732	2.17333		1.65362	1.87797	1.94924		1.27496	1.09381	1.09187
						1.55863	1.54503	1.58769		1.15929	1.19768	1.15124		1.54272	1.86282	1.84411		3.12872	3.13667	3.10025		2.16909	2.17026	2.17131		1.65403	1.8781	1.95228		1.2751	1.09448	1.08898
						1.55529	1.54334	1.58613		1.15885	1.19737	1.15111		1.5433	1.86291	1.8426		3.12926	3.14095	3.09935		2.16832	2.1707	2.1716		1.65568	1.87777	1.95193		1.27389	1.09448	1.08467
						1.55587	1.54396	1.58798		1.15829	1.19738	1.14978		1.54427	1.86249	1.84251		3.1312	3.14001	3.09944		2.16634	2.17142	2.17199		1.65727	1.87794	1.95226		1.27559	1.09408	1.08143
						1.55298	1.54155	1.58883		1.15713	1.19647	1.15022		1.54591	1.86143	1.84436		3.12767	3.14081	3.10166		2.16441	2.17323	2.17261		1.65781	1.88086	1.95018		1.27765	1.09316	1.08235
						1.5509	1.5435	1.58555		1.15762	1.19751	1.14972		1.54743	1.86125	1.84468		3.12892	3.13865	3.09954		2.16723	2.1698	2.17033		1.65838	1.88434	1.94952		1.27807	1.09347	1.0839
						1.55353	1.5432	1.58669		1.15777	1.19648	1.1496		1.54886	1.86171	1.84463		3.13221	3.14252	3.09579		2.16783	2.17227	2.17133		1.65825	1.88742	1.94931		1.27854	1.09543	1.08651
						1.55493	1.54271	1.58656		1.15757	1.19628	1.1503		1.55062	1.86269	1.84481		3.12904	3.14256	3.09675		2.16725	2.17271	2.1751		1.659	1.88382	1.95044		1.27879	1.09672	1.09026
						1.5546	1.54418	1.58494		1.15719	1.19996	1.15019		1.55153	1.86437	1.84377		3.13224	3.1419	3.10058		2.16904	2.16817	2.17447		1.65852	1.88311	1.94979		1.27925	1.09706	1.08934
						1.55663	1.54238	1.58306		1.15776	1.20007	1.15054		1.55274	1.86402	1.84298		3.1319	3.14217	3.10377		2.16592	2.16874	2.17561		1.65786	1.88583	1.94915		1.27955	1.09802	1.08909
						1.55694	1.54093	1.58605		1.15858	1.20031	1.15095		1.55377	1.86464	1.8414		3.13203	3.14246	3.10212		2.16605	2.17128	2.17244		1.65798	1.88503	1.95022		1.27972	1.09851	1.08905
						1.55646	1.54159	1.59066		1.15826	1.20007	1.15018		1.55282	1.86527	1.84332		3.13146	3.1461	3.09837		2.16476	2.1731	2.17163		1.65744	1.8863	1.94844		1.28034	1.09877	1.08653
						1.55534	1.54299	1.5886		1.15726	1.20012	1.15109		1.55163	1.8651	1.84462		3.13472	3.14204	3.09679		2.16652	2.17169	2.17254		1.65878	1.89143	1.94724		1.28235	1.0972	1.08479
						1.55418	1.54143	1.59022		1.15736	1.20047	1.15108		1.55212	1.86407	1.84372		3.13526	3.14125	3.10025		2.16885	2.17343	2.17021		1.65852	1.89461	1.94736		1.28312	1.09695	1.08319
						1.55462	1.54236	1.59046		1.15642	1.19874	1.15138		1.55222	1.86664	1.84436		3.1335	3.14083	3.10254		2.16788	2.17325	2.17028		1.65565	1.89397	1.94804		1.28249	1.09784	1.08507
						1.55466	1.54098	1.58848		1.15625	1.19936	1.15156		1.55038	1.86909	1.84538		3.13949	3.14261	3.10161		2.16823	2.17132	2.16982		1.65593	1.89196	1.94873		1.28124	1.09671	1.08721
						1.55706	1.53914	1.58722		1.15666	1.20029	1.15078		1.54897	1.87139	1.84766		3.13543	3.13993	3.10039		2.16805	2.17123	2.17145		1.65741	1.88778	1.94904		1.28013	1.09605	1.08803
						1.55811	1.54172	1.58762		1.15754	1.19901	1.15022		1.54752	1.87444	1.84863		3.13592	3.13882	3.09819		2.16805	2.16959	2.17097		1.65771	1.88626	1.9484		1.2809	1.09576	1.08734
						1.55797	1.53878	1.58624		1.15633	1.19866	1.15005		1.54574	1.87567	1.84808		3.13321	3.13774	3.09878		2.16709	2.17119	2.17244		1.65599	1.88912	1.94888		1.28059	1.09569	1.08749
						1.55778	1.53723	1.58718		1.15902	1.19901	1.14995		1.54663	1.8756	1.84721		3.13318	3.13876	3.10072		2.16506	2.1719	2.17318		1.65633	1.89279	1.947		1.28333	1.09497	1.08766
						1.55805	1.53509	1.58722		1.15916	1.20108	1.15055		1.54629	1.87661	1.84529		3.13432	3.14168	3.09954		2.16817	2.16926	2.17004		1.65501	1.89623	1.9447		1.28521	1.09318	1.08475
						1.56073	1.53566	1.58717		1.15865	1.20098	1.15031		1.54564	1.87824	1.84328		3.13497	3.1377	3.10024		2.16919	2.17225	2.16847		1.6579	1.89675	1.94407		1.28634	1.09394	1.08174
						1.56234	1.53968	1.58912		1.15742	1.19999	1.15035		1.54745	1.87875	1.84096		3.13408	3.13914	3.10007		2.16836	2.17235	2.16888		1.65993	1.89593	1.94041		1.28724	1.09641	1.08133
						1.56343	1.53967	1.58905		1.15613	1.19956	1.15011		1.54819	1.87984	1.83963		3.12977	3.1374	3.10074		2.16743	2.16948	2.17235		1.65782	1.89429	1.94032		1.28887	1.09778	1.08182
						1.56218	1.53891	1.58831		1.15677	1.19893	1.14812		1.54828	1.87673	1.84003		3.12982	3.1417	3.1039		2.1671	2.17129	2.1711		1.65507	1.89239	1.93957		1.29016	1.0993	1.08355
						1.56308	1.54047	1.58685		1.15638	1.19897	1.14884		1.54879	1.87565	1.83918		3.13164	3.13934	3.10225		2.16746	2.17123	2.17031		1.65527	1.89024	1.93817		1.29217	1.10009	1.08529
						1.56477	1.53982	1.58625		1.15709	1.19878	1.14988		1.55047	1.87424	1.84028		3.13245	3.13658	3.09548		2.16701	2.17076	2.17422		1.65583	1.88857	1.93881		1.29608	1.09846	1.08959
						1.56586	1.53819	1.58548		1.15671	1.19861	1.14974		1.54845	1.8739	1.84202		3.133	3.13712	3.09971		2.16807	2.16923	2.1732		1.65356	1.88969	1.93652		1.29913	1.09954	1.0957
						1.56478	1.54042	1.5857		1.15739	1.19873	1.14898		1.54695	1.87576	1.84211		3.12971	3.13502	3.10228		2.16605	2.16935	2.17198		1.65437	1.88993	1.93569		1.298	1.1006	1.09969
						1.56359	1.53935	1.58644		1.15853	1.19871	1.14769		1.54696	1.87783	1.84372		3.12959	3.13435	3.10201		2.16769	2.17151	2.17162		1.65236	1.89081	1.93737		1.29769	1.10071	1.10153
						1.56256	1.54072	1.58615		1.15973	1.19856	1.14783		1.54649	1.87891	1.84475		3.12703	3.13053	3.10303		2.16687	2.17285	2.17025		1.64984	1.89264	1.93727		1.2981	1.10156	1.10109
						1.56495	1.54105	1.58887		1.16056	1.19842	1.14799		1.54646	1.88064	1.84475		3.13037	3.13641	3.10029		2.1652	2.17329	2.17162		1.64956	1.89327	1.93846		1.3001	1.10384	1.09821
						1.56609	1.54115	1.58778		1.1595	1.1982	1.14724		1.54778	1.87955	1.84712		3.13127	3.13721	3.10215		2.16753	2.17177	2.17288		1.64956	1.88958	1.9368		1.30153	1.10313	1.09628
						1.56669	1.54035	1.58726		1.15831	1.19795	1.14801		1.54811	1.87611	1.84866		3.12864	3.13144	3.10493		2.16527	2.17044	2.17292		1.64888	1.88832	1.93627		1.29905	1.10306	1.09684
						1.56515	1.54132	1.58482		1.15748	1.19846	1.14819		1.54899	1.87435	1.84974		3.1271	3.13679	3.0984		2.16633	2.17301	2.17056		1.65005	1.8881	1.93583		1.29765	1.1023	1.09942
						1.56036	1.53966	1.5879		1.15682	1.19878	1.14888		1.55015	1.87424	1.85016		3.12857	3.13715	3.10153		2.16727	2.17447	2.17244		1.6499	1.89025	1.93253		1.29761	1.09871	1.10616
						1.55854	1.53837	1.58865		1.15706	1.1984	1.14893		1.55065	1.87593	1.85045		3.13261	3.13497	3.10386		2.16882	2.17154	2.16984		1.64806	1.89136	1.92998		1.29736	1.09768	1.11293
						1.56007	1.53993	1.58691		1.15504	1.19722	1.14892		1.55061	1.87901	1.85127		3.13092	3.13497	3.10372		2.16678	2.17159	2.16936		1.6501	1.89263	1.92979		1.29781	1.09728	1.11682
						1.56069	1.53806	1.5874		1.15451	1.1979	1.14966		1.54929	1.88298	1.85125		3.13252	3.13743	3.10497		2.16793	2.17155	2.17302		1.64939	1.89167	1.93019		1.29606	1.09722	1.11853
						1.55977	1.54031	1.58887		1.15644	1.19869	1.14953		1.54881	1.88673	1.85373		3.13274	3.13831	3.10158		2.16803	2.17024	2.17055		1.64782	1.88908	1.92899		1.2929	1.09805	1.12024
						1.56018	1.5404	1.59114		1.15659	1.19738	1.14877		1.54758	1.88885	1.85709		3.12994	3.13194	3.10319		2.16723	2.17038	2.17135		1.64823	1.88814	1.92895		1.28967	1.09857	1.12089
						1.56294	1.53923	1.59029		1.15539	1.19573	1.14818		1.5474	1.89211	1.85531		3.13022	3.13595	3.10158		2.1689	2.16984	2.17167		1.64854	1.88699	1.92841		1.28637	1.09857	1.11858
						1.5626	1.53909	1.58831		1.15527	1.19507	1.1479		1.54694	1.89243	1.85559		3.13065	3.13823	3.0981		2.16873	2.16998	2.17084		1.64845	1.88559	1.92657		1.28152	1.09828	1.1166
						1.561	1.54008	1.58823		1.15668	1.19539	1.14755		1.54611	1.89482	1.85796		3.13002	3.13481	3.10288		2.16927	2.17119	2.17129		1.65186	1.88713	1.92697		1.27763	1.09646	1.11614
						1.56113	1.54097	1.58845		1.15782	1.19534	1.14731		1.54693	1.89693	1.86018		3.13074	3.13325	3.10335		2.16927	2.17249	2.17009		1.65509	1.89	1.92494		1.27701	1.09587	1.11977
						1.55947	1.53978	1.58709		1.1575	1.1939	1.14812		1.54691	1.89714	1.85953		3.12949	3.13547	3.10317		2.16423	2.16922	2.169		1.65762	1.89219	1.92078		1.2783	1.09499	1.12503
						1.56094	1.54195	1.58685		1.1565	1.19508	1.14865		1.54744	1.89874	1.85969		3.13256	3.13541	3.10277		2.1681	2.17049	2.17382		1.65839	1.89567	1.92039		1.27696	1.09697	1.12854
						1.56184	1.54191	1.58604		1.15688	1.19482	1.14799		1.54945	1.89679	1.85941		3.1327	3.13079	3.10063		2.16909	2.16985	2.17314		1.65898	1.89665	1.91971		1.2776	1.09686	1.13316
						1.559	1.5415	1.58731		1.15583	1.19426	1.14732		1.54858	1.89537	1.85886		3.13123	3.13342	3.10068		2.16716	2.16921	2.17272		1.65994	1.89272	1.91967		1.28056	1.09653	1.1367
						1.56356	1.54145	1.58763		1.15604	1.19363	1.14756		1.54819	1.89462	1.85906		3.13004	3.13329	3.10006		2.16815	2.16966	2.17535		1.66154	1.89107	1.9191		1.28202	1.09735	1.14201
						1.56475	1.54205	1.58698		1.15504	1.19299	1.14751		1.54787	1.89498	1.86227		3.13061	3.12847	3.10559		2.16633	2.16765	2.17453		1.66266	1.8919	1.91812		1.2828	1.09947	1.14701
						1.56141	1.54275	1.58515		1.15372	1.19305	1.14923		1.54609	1.89797	1.86308		3.13033	3.1286	3.10406		2.16816	2.16788	2.1723		1.6631	1.89092	1.9166		1.28065	1.09997	1.14955
						1.55977	1.54039	1.58638		1.15351	1.19356	1.14843		1.54531	1.8975	1.86045		3.13164	3.13474	3.10023		2.16883	2.17046	2.17168		1.66206	1.88907	1.91329		1.28312	1.09702	1.15389
						1.56054	1.54165	1.58668		1.15545	1.19281	1.14801		1.54444	1.89924	1.86204		3.13181	3.13454	3.10422		2.16508	2.17127	2.17266		1.66057	1.89107	1.91397		1.28541	1.09662	1.15871
						1.56242	1.5418	1.58539		1.15531	1.19313	1.14855		1.54535	1.90061	1.86566		3.12971	3.12857	3.10364		2.16746	2.17058	2.17035		1.66016	1.89282	1.91108		1.28746	1.09788	1.15392
						1.5606	1.54306	1.58781		1.15772	1.19369	1.14777		1.5468	1.90075	1.86639		3.13118	3.12732	3.10221		2.16594	2.17347	2.17204		1.65915	1.89364	1.91031		1.28893	1.0967	1.14576
						1.56112	1.54192	1.58649		1.15888	1.19271	1.14672		1.54664	1.9017	1.86615		3.13084	3.1285	3.10268		2.16667	2.17245	2.17012		1.65905	1.89473	1.91035		1.29088	1.09487	1.14244
						1.56243	1.53959	1.58667		1.15767	1.19243	1.14714		1.54693	1.90247	1.86378		3.13392	3.1307	3.10098		2.16512	2.16941	2.17293		1.65955	1.895	1.90862		1.29159	1.09564	1.13908
						1.56278	1.54061	1.58894		1.15711	1.19227	1.14854		1.54731	1.905	1.86317		3.13425	3.12873	3.10139		2.16758	2.17012	2.17292		1.66035	1.89639	1.90742		1.29101	1.09783	1.13867
						1.56488	1.53998	1.58644		1.15705	1.19115	1.1497		1.54766	1.90447	1.86296		3.13288	3.13162	3.10109		2.17125	2.17056	2.1693		1.66123	1.89877	1.90565		1.29084	1.09733	1.1367
						1.56462	1.54279	1.58486		1.15736	1.19108	1.14862		1.54828	1.9047	1.86156		3.13138	3.13529	3.10203		2.16825	2.17092	2.17057		1.66168	1.90078	1.9054		1.29183	1.09617	1.13525
						1.56483	1.54299	1.58553		1.15684	1.19037	1.14928		1.54726	1.90546	1.85899		3.13117	3.13058	3.1067		2.167	2.16953	2.17261		1.66077	1.90287	1.90558		1.29144	1.09583	1.13351
						1.56364	1.53967	1.58484		1.15615	1.19051	1.14942		1.54832	1.90515	1.85715		3.13325	3.13088	3.1056		2.16793	2.16899	2.17142		1.65894	1.90595	1.90294		1.29063	1.09565	1.1305
						1.56459	1.53798	1.58547		1.15663	1.18957	1.14855		1.55062	1.9047	1.85807		3.13038	3.13405	3.10189		2.16814	2.17031	2.1706		1.6595	1.90809	1.90188		1.2882	1.09358	1.12564
						1.56352	1.5392	1.58584		1.15735	1.18984	1.14892		1.54877	1.90531	1.85675		3.1326	3.133	3.09873		2.16806	2.16998	2.17176		1.66039	1.908	1.90004		1.28869	1.09285	1.12016
						1.56183	1.54058	1.58671		1.15654	1.18854	1.14852		1.54841	1.90718	1.8563		3.13133	3.13202	3.10373		2.16668	2.17019	2.17151		1.6595	1.9069	1.89995		1.28784	1.09322	1.11945
						1.56052	1.53994	1.59012		1.15629	1.18907	1.14835		1.54876	1.90425	1.85483		3.13016	3.13171	3.10526		2.16806	2.16901	2.17164		1.65922	1.90852	1.898		1.28853	1.09309	1.12189
						1.56035	1.54241	1.5886		1.15715	1.19022	1.14737		1.54791	1.90583	1.85064		3.13013	3.1323	3.10375		2.1728	2.1727	2.17346		1.6602	1.91294	1.89609		1.29036	1.09394	1.12366
						1.55888	1.54301	1.58763		1.15726	1.19087	1.14687		1.54846	1.90573	1.84894		3.12796	3.12872	3.10541		2.16808	2.17133	2.17171		1.66128	1.92029	1.89478		1.29265	1.09389	1.12656
						1.5609	1.54225	1.58754		1.15821	1.19335	1.14703		1.54971	1.90429	1.84601		3.12778	3.12834	3.10246		2.1657	2.17177	2.17312		1.66288	1.93005	1.89336		1.29409	1.09353	1.12933
						1.56236	1.54035	1.58939		1.15977	1.1926	1.14813		1.54957	1.90691	1.84395		3.12979	3.1275	3.10125		2.16792	2.17091	2.17225		1.66266	1.93806	1.89171		1.29452	1.09583	1.12913
						1.56167	1.54115	1.58778		1.15897	1.19325	1.14777		1.55123	1.90906	1.84171		3.13029	3.12843	3.10303		2.16546	2.16986	2.16901		1.66192	1.94586	1.89118		1.29734	1.09619	1.12805
						1.56171	1.54369	1.58677		1.15835	1.19308	1.14727		1.55326	1.91165	1.84404		3.12677	3.12672	3.10429		2.16667	2.16885	2.17115		1.66279	1.9484	1.89136		1.29415	1.09636	1.12792
						1.5618	1.54149	1.58556		1.15846	1.19214	1.14718		1.55342	1.91299	1.84413		3.12658	3.12549	3.106		2.16464	2.17136	2.17176		1.66233	1.94277	1.88984		1.29339	1.09827	1.12779
						1.5615	1.53939	1.58497		1.15786	1.19055	1.14654		1.55228	1.9116	1.84298		3.12856	3.12678	3.10653		2.16575	2.17236	2.17249		1.66077	1.94332	1.88967		1.29256	1.09899	1.12792
						1.56025	1.5391	1.58495		1.15713	1.18988	1.14594		1.55279	1.91108	1.84401		3.12743	3.12731	3.10389		2.16777	2.17158	2.17057		1.66072	1.94441	1.8864		1.28842	1.09748	1.12894
						1.56243	1.5403	1.58627		1.15748	1.18977	1.14635		1.55266	1.91536	1.84459		3.12695	3.12842	3.10587		2.16843	2.16857	2.17116		1.66022	1.94326	1.8849		1.28504	1.09733	1.12765
						1.56541	1.5416	1.58859		1.15793	1.18876	1.14736		1.55212	1.91816	1.84278		3.12946	3.12672	3.10992		2.16834	2.16743	2.17248		1.66016	1.94496	1.8848		1.28585	1.09954	1.12781
						1.56479	1.54208	1.59026		1.1551	1.18903	1.14729		1.55199	1.91843	1.84182		3.12775	3.12696	3.10461		2.1674	2.17025	2.16856		1.66249	1.94964	1.88349		1.28636	1.10188	1.12674
						1.56501	1.54248	1.58744		1.15563	1.18992	1.14725		1.55233	1.92065	1.8402		3.12283	3.12945	3.10287		2.16904	2.17043	2.17084		1.66145	1.95014	1.88428		1.28449	1.10381	1.1249
						1.56438	1.54466	1.58952		1.15729	1.19078	1.14787		1.55283	1.92006	1.8368		3.12575	3.12967	3.10716		2.16841	2.16998	2.17225		1.65959	1.94854	1.88418		1.28663	1.10573	1.12513
						1.56282	1.54399	1.58914		1.15711	1.1921	1.14773		1.55398	1.91741	1.83805		3.127	3.12906	3.10511		2.16487	2.17079	2.1703		1.66052	1.94695	1.88468		1.28661	1.1073	1.12766
						1.56169	1.54427	1.5861		1.15668	1.19227	1.14773		1.55461	1.91807	1.83802		3.1237	3.12557	3.10377		2.16918	2.16999	2.17193		1.66038	1.94481	1.88407		1.28422	1.1064	1.13001
						1.5613	1.54446	1.58527		1.1571	1.19193	1.14785		1.55456	1.91989	1.83707		3.12383	3.12808	3.10968		2.16834	2.17086	2.17265		1.66022	1.94335	1.88356		1.28392	1.10562	1.1319
						1.56116	1.54292	1.58308		1.15507	1.19104	1.14947		1.55447	1.92078	1.83654		3.12388	3.1275	3.10747		2.1682	2.17341	2.16968		1.66143	1.94137	1.88162		1.28647	1.10586	1.13305
						1.56343	1.54421	1.58458		1.155	1.18974	1.14945		1.55449	1.92062	1.83569		3.12455	3.12652	3.10809		2.17127	2.17088	2.16948		1.66016	1.94323	1.88062		1.29115	1.10756	1.13307
						1.56536	1.54397	1.58708		1.15504	1.18901	1.14857		1.55507	1.92124	1.83468		3.12449	3.13007	3.11051		2.16814	2.16842	2.17106		1.66022	1.94833	1.88098		1.29096	1.11061	1.13182
						1.56497	1.54467	1.59097		1.15499	1.1879	1.14796		1.55675	1.92089	1.8321		3.12368	3.12931	3.10974		2.16872	2.17227	2.17147		1.66009	1.95401	1.88055		1.28905	1.10918	1.12954
						1.5657	1.54644	1.59382		1.15598	1.18832	1.14805		1.55723	1.91979	1.83326		3.12409	3.1273	3.10787		2.17262	2.17369	2.17013		1.6605	1.95669	1.88173		1.28889	1.10304	1.12364
						1.56776	1.54659	1.59371		1.15499	1.18814	1.14945		1.55962	1.91641	1.83437		3.12462	3.12797	3.10738		2.16682	2.17013	2.16976		1.65844	1.95529	1.88109		1.28848	1.09759	1.12092
						1.56768	1.54508	1.59225		1.15351	1.18759	1.14836		1.56094	1.91471	1.83271		3.12178	3.12529	3.10613		2.16823	2.17269	2.17065		1.65692	1.95469	1.87963		1.28798	1.0923	1.12943
						1.56388	1.54564	1.5928		1.15318	1.18981	1.14761		1.56171	1.91313	1.83047		3.12409	3.12721	3.10675		2.16698	2.17141	2.17285		1.65898	1.95436	1.88025		1.28624	1.08865	1.13635
						1.56282	1.5458	1.5902		1.15536	1.18943	1.14772		1.56125	1.91221	1.83076		3.12422	3.12771	3.10696		2.1673	2.1723	2.17086		1.65812	1.95636	1.8787		1.28406	1.09086	1.13285
						1.56419	1.54351	1.5915		1.15635	1.19009	1.14783		1.56081	1.91286	1.8303		3.12258	3.12896	3.10987		2.16917	2.17184	2.17013		1.65844	1.95614	1.87825		1.28498	1.096	1.1335
						1.56247	1.54254	1.59096		1.15597	1.18969	1.14729		1.56286	1.90717	1.83085		3.1265	3.12544	3.11048		2.1686	2.16988	2.17404		1.66053	1.9545	1.87792		1.28508	1.09967	1.13676
						1.56095	1.54427	1.59032		1.15402	1.18893	1.14763		1.56376	1.89897	1.83178		3.12647	3.1263	3.10702		2.17075	2.1708	2.17012		1.6601	1.95507	1.87767		1.28427	1.10466	1.14175
						1.5611	1.54578	1.59391		1.15448	1.18719	1.1472		1.56441	1.89251	1.83243		3.12494	3.1253	3.10972		2.16944	2.17021	2.16866		1.66041	1.95633	1.87661		1.28361	1.10634	1.14437
						1.56092	1.54306	1.59249		1.15625	1.18626	1.14808		1.56635	1.88787	1.83209		3.12246	3.12614	3.11048		2.16614	2.17026	2.17355		1.66097	1.95259	1.87674		1.28014	1.10381	1.14537
						1.56033	1.54417	1.59145		1.15384	1.18746	1.14747		1.56832	1.88378	1.83306		3.12534	3.12759	3.10921		2.16557	2.17336	2.16957		1.66114	1.94838	1.87825		1.27604	1.1008	1.1464
						1.55882	1.54673	1.58964		1.15473	1.18672	1.14685		1.57126	1.88256	1.83227		3.12678	3.13315	3.10865		2.16783	2.17021	2.17013		1.66197	1.94794	1.87955		1.27412	1.09342	1.14731
						1.558	1.54542	1.58842		1.15613	1.18592	1.14765		1.57188	1.88437	1.83253		3.12704	3.13437	3.10849		2.1663	2.17122	2.17448		1.6632	1.94894	1.87779		1.27251	1.0866	1.14607
						1.562	1.5437	1.59331		1.15522	1.18571	1.14741		1.57286	1.88395	1.83374		3.12538	3.1323	3.11091		2.16763	2.17065	2.17297		1.66464	1.9503	1.87632		1.27035	1.08252	1.14364
						1.56179	1.5439	1.5947		1.15552	1.18592	1.14585		1.57517	1.87958	1.83387		3.12209	3.12904	3.11161		2.16823	2.17147	2.17327		1.66228	1.95129	1.87596		1.27219	1.08248	1.14049
						1.56275	1.5456	1.59177		1.15744	1.18488	1.14638		1.57709	1.87692	1.8341		3.12458	3.12865	3.10702		2.16722	2.17039	2.16909		1.66057	1.95625	1.87736		1.2739	1.08676	1.13922
						1.56438	1.547	1.59326		1.15793	1.18501	1.14733		1.57783	1.87625	1.83527		3.12386	3.12883	3.10586		2.16723	2.16796	2.17028		1.66143	1.95939	1.87785		1.27527	1.08952	1.13624
						1.56113	1.5452	1.59536		1.15789	1.18514	1.14656		1.57794	1.87244	1.838		3.1232	3.12603	3.10875		2.16797	2.16753	2.17217		1.66216	1.95713	1.87827		1.27675	1.09414	1.13385
						1.56087	1.54344	1.591		1.15647	1.1859	1.14705		1.5779	1.86991	1.84197		3.12253	3.1245	3.10719		2.16826	2.1673	2.17194		1.6616	1.95444	1.87937		1.27777	1.09842	1.13494
						1.5629	1.54284	1.58906		1.15592	1.18497	1.14767		1.57692	1.8703	1.84423		3.12629	3.12611	3.10634		2.17048	2.17088	2.17127		1.66264	1.95552	1.87926		1.27692	1.10038	1.13614
						1.55978	1.54105	1.58939		1.1545	1.18433	1.14733		1.57579	1.86974	1.84452		3.12393	3.12897	3.10769		2.16998	2.17354	2.17185		1.66404	1.95342	1.87788		1.27604	1.10147	1.13543
						1.56127	1.5414	1.58941		1.15501	1.18449	1.14738		1.57655	1.86826	1.844		3.12168	3.12786	3.10542		2.16847	2.1728	2.17251		1.66462	1.95459	1.87821		1.27561	1.10149	1.13532
						1.563	1.54359	1.58739		1.15461	1.18319	1.14707		1.57574	1.86393	1.84569		3.12272	3.12832	3.10575		2.17176	2.16971	2.17243		1.66503	1.95426	1.87954		1.27624	1.10014	1.13568
						1.55948	1.54274	1.58675		1.15498	1.18172	1.1471		1.57545	1.86231	1.84515		3.12525	3.12606	3.10838		2.16954	2.17068	2.17261		1.66624	1.95299	1.87803		1.27664	1.09631	1.13548
						1.55893	1.54176	1.58818		1.15588	1.18131	1.14778		1.57714	1.85993	1.84427		3.12178	3.12674	3.10977		2.17182	2.17144	2.17327		1.66538	1.95177	1.87628		1.27805	1.0907	1.13439
						1.56224	1.53933	1.5898		1.15634	1.18086	1.14644		1.57697	1.85679	1.84677		3.12237	3.1254	3.10813		2.16892	2.17202	2.17348		1.66561	1.94668	1.87631		1.27642	1.08716	1.13329
						1.56073	1.54021	1.59075		1.15601	1.17956	1.14506		1.57685	1.85654	1.84573		3.12665	3.12499	3.10727		2.16817	2.1708	2.17466		1.6646	1.94023	1.87686		1.27401	1.08504	1.13359
						1.5598	1.54036	1.59208		1.15548	1.17904	1.14478		1.57779	1.8604	1.84699		3.12357	3.1271	3.10711		2.16982	2.16919	2.1752		1.66547	1.93748	1.87539		1.27228	1.08592	1.13458
						1.55908	1.54047	1.59175		1.15604	1.1796	1.14577		1.57784	1.86334	1.84481		3.12435	3.1261	3.10433		2.16775	2.16924	2.17165		1.66789	1.93859	1.8743		1.26913	1.09015	1.13113
						1.55828	1.54066	1.59141		1.15532	1.17994	1.14739		1.57892	1.86079	1.84564		3.12489	3.12473	3.10265		2.16719	2.17025	2.17247		1.66808	1.93885	1.87356		1.26697	1.09256	1.13202
						1.55842	1.54055	1.59022		1.15623	1.18007	1.14826		1.5807	1.85844	1.84838		3.12569	3.1252	3.10474		2.17057	2.16897	2.17272		1.66754	1.93922	1.87138		1.26757	1.09645	1.13267
						1.55734	1.54253	1.58812		1.15549	1.18065	1.1493		1.58062	1.85661	1.84884		3.12178	3.12681	3.10593		2.1686	2.17153	2.17106		1.66738	1.94046	1.8713		1.26993	1.0993	1.13056
						1.55588	1.54088	1.58921		1.15576	1.18213	1.1489		1.57893	1.85482	1.84703		3.12352	3.12593	3.10699		2.1698	2.17019	2.17235		1.66625	1.94047	1.87039		1.27181	1.10193	1.13007
						1.55594	1.54016	1.5897		1.15695	1.18409	1.14849		1.58002	1.85462	1.84838		3.1244	3.12585	3.11041		2.16971	2.16606	2.16995		1.66542	1.93768	1.87275		1.27379	1.10399	1.12904
						1.56015	1.54185	1.59137		1.15626	1.18389	1.14754		1.58255	1.85388	1.84895		3.12128	3.12554	3.10941		2.16952	2.1679	2.16803		1.66555	1.93687	1.87491		1.27322	1.10599	1.13029
						1.56237	1.54266	1.5891		1.1561	1.18357	1.147		1.58488	1.85539	1.84752		3.12121	3.12467	3.10914		2.16982	2.17026	2.17118		1.66553	1.93741	1.87451		1.27232	1.10747	1.13682
						1.56251	1.54226	1.58819		1.15659	1.18388	1.14712		1.58529	1.85941	1.84796		3.1271	3.12228	3.10715		2.17049	2.17123	2.17169		1.66794	1.94144	1.87435		1.27254	1.10661	1.14281
						1.56306	1.5437	1.58785		1.15648	1.18341	1.14611		1.5864	1.86013	1.84471		3.12517	3.12142	3.11004		2.16921	2.16762	2.17102		1.66829	1.94455	1.87295		1.27241	1.10719	1.14413
						1.5625	1.54216	1.58749		1.15521	1.18433	1.14666		1.58825	1.85616	1.84249		3.12195	3.12186	3.11048		2.16752	2.16928	2.17272		1.66829	1.94554	1.87217		1.27306	1.11039	1.14554
						1.56268	1.54053	1.58788		1.15515	1.18587	1.14715		1.59019	1.85571	1.84014		3.12316	3.12514	3.10567		2.16817	2.17423	2.17207		1.66668	1.94741	1.87377		1.27254	1.11473	1.14076
						1.56223	1.54199	1.5868		1.15454	1.18385	1.14739		1.58937	1.85861	1.83891		3.12548	3.1246	3.10906		2.16662	2.17145	2.17153		1.66607	1.94753	1.8728		1.27083	1.11878	1.13807
						1.56189	1.54192	1.58583		1.15445	1.1827	1.14701		1.58763	1.85936	1.83587		3.12274	3.12388	3.10722		2.16865	2.16962	2.17257		1.6679	1.9438	1.87344		1.26961	1.11875	1.13612
						1.55967	1.53855	1.5866		1.15487	1.18217	1.14657		1.58867	1.85992	1.83266		3.12205	3.12281	3.10946		2.16885	2.16861	2.17472		1.66703	1.94158	1.87462		1.26956	1.1166	1.13382
						1.55857	1.53949	1.58736		1.15697	1.18339	1.1472		1.58928	1.86327	1.83075		3.12145	3.1216	3.1066		2.16689	2.1685	2.17075		1.66592	1.94416	1.87472		1.26917	1.11276	1.13328
						1.56002	1.5395	1.58591		1.15726	1.18315	1.14541		1.58968	1.86519	1.83047		3.124	3.12156	3.10716		2.16833	2.16861	2.1723		1.66672	1.94268	1.87426		1.26645	1.10938	1.13182
						1.56104	1.53975	1.58708		1.15629	1.18248	1.14518		1.59181	1.86587	1.82968		3.12163	3.12348	3.10903		2.17043	2.17004	2.17169		1.66691	1.93938	1.87387		1.26599	1.10723	1.13069
						1.56058	1.53708	1.58797		1.15577	1.18256	1.1455		1.59315	1.86612	1.82758		3.11945	3.12765	3.10567		2.16882	2.16825	2.16686		1.66582	1.94094	1.87097		1.266	1.10782	1.13104
						1.56042	1.53868	1.58493		1.15512	1.18238	1.14644		1.59288	1.86254	1.82757		3.11812	3.1237	3.10675		2.16655	2.17092	2.17013		1.66468	1.94318	1.87052		1.26744	1.1077	1.13135
						1.55936	1.54052	1.586		1.15539	1.18257	1.14836		1.59217	1.86171	1.82727		3.12081	3.12498	3.10613		2.16603	2.17244	2.17316		1.66535	1.94514	1.87253		1.2688	1.10719	1.13145
						1.55872	1.53966	1.58797		1.15501	1.18404	1.14832		1.5919	1.86187	1.82884		3.11875	3.1249	3.10376		2.16729	2.17006	2.17116		1.66374	1.9442	1.87507		1.2676	1.10697	1.12792
						1.56094	1.53861	1.58736		1.15556	1.18389	1.1492		1.59145	1.86287	1.82968		3.11615	3.12268	3.10274		2.16906	2.16955	2.16897		1.66299	1.94042	1.87681		1.26631	1.10613	1.12641
						1.56438	1.53991	1.58921		1.15644	1.18462	1.14977		1.59457	1.86607	1.82858		3.11818	3.12339	3.1042		2.16842	2.17051	2.17181		1.66107	1.94165	1.87872		1.26514	1.10595	1.12471
						1.5693	1.53955	1.58685		1.15693	1.18318	1.14805		1.59498	1.86873	1.82607		3.11996	3.12056	3.10578		2.16966	2.17285	2.17142		1.66213	1.94076	1.88031		1.26341	1.10607	1.12627
						1.5683	1.53849	1.58745		1.15705	1.18105	1.14662		1.59711	1.87264	1.82214		3.11933	3.11874	3.10435		2.16683	2.17133	2.17084		1.66326	1.94047	1.87886		1.26197	1.10547	1.13029
						1.56803	1.53726	1.58814		1.15635	1.18072	1.14609		1.59899	1.87334	1.82129		3.11952	3.12454	3.10373		2.17083	2.1708	2.17227		1.66329	1.94243	1.87686		1.26127	1.10705	1.12997
						1.57193	1.5371	1.58828		1.15677	1.17952	1.14634		1.60096	1.86911	1.81817		3.11695	3.12127	3.10413		2.1727	2.17342	2.17232		1.66415	1.94392	1.8747		1.26074	1.10741	1.1266
						1.56978	1.53688	1.58889		1.15803	1.17967	1.14727		1.60206	1.86416	1.81509		3.12219	3.12127	3.10595		2.16735	2.17274	2.16966		1.66375	1.9462	1.87544		1.26113	1.10854	1.12319
						1.56763	1.53732	1.58539		1.15856	1.18042	1.14749		1.60114	1.8588	1.81733		3.12393	3.12089	3.1027		2.17004	2.17122	2.16908		1.66275	1.94593	1.87691		1.26226	1.10803	1.12107
						1.57135	1.53708	1.58561		1.15807	1.17934	1.14786		1.59998	1.8541	1.81928		3.118	3.11864	3.10332		2.16954	2.16963	2.17243		1.66182	1.94218	1.87949		1.26301	1.10725	1.11758
						1.57389	1.53728	1.58832		1.15763	1.18001	1.14727		1.60169	1.84891	1.82119		3.11987	3.122	3.10408		2.16757	2.17178	2.17261		1.66214	1.94162	1.88052		1.26405	1.10562	1.11222
						1.57198	1.53762	1.58515		1.15731	1.18052	1.1462		1.60219	1.84783	1.82275		3.12135	3.12262	3.10263		2.16926	2.17212	2.17041		1.66346	1.94059	1.88114		1.26333	1.1037	1.11003
						1.57352	1.53636	1.58591		1.15813	1.18112	1.14602		1.6016	1.84653	1.82331		3.12293	3.11762	3.10073		2.16946	2.17225	2.17016		1.66424	1.93895	1.88088		1.26362	1.10497	1.11108
						1.57342	1.53612	1.58583		1.15824	1.18149	1.1458		1.60077	1.84235	1.82401		3.12298	3.11816	3.10126		2.17013	2.17163	2.1715		1.6653	1.93791	1.87859		1.26586	1.10464	1.11251
						1.57084	1.5378	1.58472		1.15728	1.18141	1.14634		1.59998	1.83811	1.82263		3.12303	3.11789	3.09956		2.16971	2.1711	2.16932		1.66436	1.93612	1.87663		1.26712	1.10395	1.11443
						1.56919	1.54009	1.58475		1.15769	1.18203	1.14627		1.6022	1.83466	1.82265		3.12411	3.12105	3.1018		2.16957	2.173	2.17175		1.6657	1.93602	1.876		1.26684	1.10393	1.11407
						1.56912	1.53816	1.58749		1.15871	1.18213	1.14746		1.60203	1.83319	1.82183		3.12387	3.12135	3.10266		2.16825	2.17325	2.17187		1.66542	1.93461	1.8757		1.26603	1.10477	1.11193
						1.56947	1.53691	1.58673		1.1588	1.18304	1.1485		1.60217	1.83285	1.81959		3.12799	3.12025	3.09956		2.17016	2.17069	2.17123		1.66295	1.93029	1.87781		1.26537	1.10486	1.10826
						1.57019	1.5382	1.58655		1.15831	1.18266	1.14863		1.60499	1.83253	1.81789		3.12792	3.12058	3.10043		2.16883	2.16624	2.17109		1.66444	1.9257	1.87865		1.26476	1.10672	1.10606
						1.56977	1.53817	1.58904		1.15887	1.1819	1.14871		1.60759	1.83356	1.81963		3.12552	3.12045	3.10107		2.16872	2.16879	2.1697		1.6652	1.92155	1.87955		1.26538	1.10644	1.10658
						1.5688	1.53799	1.58783		1.15809	1.18211	1.14894		1.6089	1.83596	1.82147		3.13002	3.1204	3.09725		2.16914	2.17044	2.16992		1.66478	1.92306	1.87754		1.2634	1.1063	1.10863
						1.57107	1.53834	1.58535		1.15793	1.1818	1.14948		1.6113	1.8323	1.82321		3.12856	3.11831	3.10054		2.1649	2.16952	2.17278		1.66534	1.9251	1.87625		1.26372	1.10573	1.10968
						1.57148	1.53616	1.58675		1.1578	1.1805	1.14814		1.61357	1.83235	1.82367		3.12741	3.12157	3.0967		2.16526	2.17173	2.17484		1.66439	1.9253	1.8765		1.26473	1.10223	1.10865
						1.56919	1.53737	1.58962		1.15808	1.18159	1.14729		1.61611	1.8324	1.82463		3.13078	3.11985	3.09748		2.16793	2.17101	2.1737		1.66407	1.92494	1.87594		1.26711	1.10524	1.1083
						1.56674	1.53743	1.58801		1.15853	1.18357	1.14845		1.61985	1.83039	1.82727		3.12887	3.12138	3.10183		2.17007	2.17346	2.17274		1.66254	1.92561	1.87785		1.26797	1.10828	1.10589
						1.56533	1.53629	1.58793		1.15996	1.18403	1.14863		1.62244	1.82883	1.82987		3.12708	3.11717	3.09791		2.16879	2.17269	2.17131		1.6602	1.92249	1.88154		1.26702	1.10576	1.10267
						1.56723	1.53794	1.58734		1.15925	1.18447	1.14899		1.62459	1.82706	1.83051		3.12921	3.11971	3.09801		2.1668	2.1712	2.17365		1.66328	1.92069	1.88264		1.26706	1.10478	1.10224
						1.56323	1.53841	1.5887		1.15796	1.18357	1.14812		1.62658	1.82572	1.8319		3.12851	3.12025	3.1001		2.16534	2.17087	2.17425		1.66441	1.91727	1.88171		1.26475	1.10593	1.10067
						1.56214	1.53726	1.58886		1.15994	1.18496	1.14688		1.62864	1.82548	1.83495		3.1279	3.11327	3.10018		2.16634	2.17205	2.17376		1.66609	1.91348	1.87986		1.26237	1.10602	1.09971
						1.56577	1.54192	1.58596		1.15776	1.18373	1.14599		1.63016	1.82664	1.83522		3.12963	3.11196	3.09992		2.16619	2.17076	2.17271		1.66497	1.91186	1.87981		1.26123	1.1082	1.10372
						1.56621	1.54038	1.58431		1.15733	1.18207	1.14587		1.63479	1.82672	1.83464		3.12748	3.11467	3.10092		2.16584	2.17226	2.17098		1.66477	1.91212	1.88073		1.26164	1.10968	1.10654
						1.56434	1.53716	1.58351		1.15769	1.18168	1.14577		1.63702	1.8279	1.8373		3.12643	3.11717	3.10072		2.16918	2.17234	2.17369		1.6657	1.91353	1.88145		1.2619	1.10988	1.10974
						1.56163	1.53683	1.58316		1.15777	1.1799	1.14593		1.63722	1.82693	1.84146		3.12634	3.11501	3.10446		2.1671	2.17184	2.17422		1.66542	1.91772	1.88324		1.2588	1.10986	1.10754
						1.55988	1.53781	1.58446		1.15804	1.17942	1.14585		1.63841	1.82531	1.8468		3.12641	3.115	3.09988		2.16571	2.17414	2.17274		1.66614	1.91646	1.88392		1.25883	1.10874	1.10553
						1.56225	1.5388	1.58645		1.15825	1.17942	1.14787		1.64027	1.82642	1.84961		3.13077	3.11608	3.10123		2.16705	2.1708	2.17413		1.66793	1.91472	1.88343		1.261	1.10664	1.10792
						1.56062	1.53963	1.58606		1.15993	1.17922	1.14836		1.6419	1.82776	1.84975		3.12779	3.11639	3.10256		2.1653	2.17102	2.17426		1.66806	1.91565	1.88466		1.26311	1.10724	1.10874
						1.55833	1.53928	1.58653		1.15918	1.17823	1.14818		1.64278	1.82565	1.85313		3.12638	3.11165	3.10054		2.16774	2.17303	2.17571		1.66814	1.9112	1.88266		1.26435	1.10614	1.10969
						1.55952	1.53784	1.58617		1.15882	1.17866	1.14997		1.64776	1.82599	1.85597		3.12783	3.11524	3.10041		2.16419	2.17177	2.17381		1.6665	1.90794	1.87972		1.26202	1.10388	1.11238
						1.55958	1.53785	1.58682		1.15986	1.17976	1.15		1.64982	1.82598	1.85674		3.12589	3.11732	3.10408		2.16566	2.16892	2.17224		1.66792	1.90737	1.87892		1.2599	1.10299	1.11736
						1.55909	1.54047	1.58547		1.15954	1.18065	1.14905		1.64887	1.82476	1.85832		3.12851	3.11947	3.10558		2.1675	2.1739	2.1702		1.66797	1.91044	1.87825		1.2584	1.10339	1.12009
						1.55909	1.54007	1.58637		1.15971	1.18055	1.14876		1.64868	1.82378	1.85667		3.13285	3.11986	3.10435		2.16454	2.17198	2.17169		1.66622	1.91301	1.87843		1.25778	1.10336	1.11746
						1.55987	1.53817	1.58547		1.15902	1.18076	1.14849		1.64867	1.82102	1.85756		3.13175	3.11512	3.10296		2.16798	2.16775	2.17333		1.66543	1.91414	1.87851		1.25769	1.10248	1.11791
						1.55967	1.53793	1.58502		1.15914	1.18198	1.14939		1.64858	1.81905	1.85703		3.13011	3.11699	3.10157		2.17062	2.17089	2.1716		1.66565	1.91505	1.87779		1.25707	1.10269	1.11861
						1.56121	1.53928	1.58428		1.158	1.18238	1.14728		1.64875	1.8192	1.85429		3.1294	3.12125	3.10534		2.16619	2.16866	2.17193		1.66526	1.91779	1.87789		1.25608	1.0996	1.11991
						1.56051	1.53958	1.58525		1.15815	1.18206	1.14662		1.64801	1.81838	1.85267		3.12677	3.12102	3.10872		2.17076	2.17205	2.17189		1.6654	1.9163	1.87575		1.25574	1.09768	1.12427
						1.55832	1.54066	1.58395		1.15888	1.1809	1.14679		1.64854	1.81933	1.85207		3.12912	3.1163	3.10287		2.17138	2.17462	2.17176		1.66543	1.91239	1.87509		1.25542	1.09604	1.1295
						1.56062	1.54103	1.58415		1.15853	1.18045	1.14421		1.6507	1.82055	1.85065		3.13265	3.11726	3.10061		2.16468	2.17013	2.17284		1.66392	1.90964	1.87647		1.25415	1.09283	1.13657
						1.55997	1.54072	1.58723		1.16004	1.18073	1.14505		1.64916	1.8216	1.84931		3.13167	3.11864	3.10476		2.16576	2.17224	2.17321		1.66294	1.91048	1.8749		1.25557	1.09231	1.14973
						1.559	1.53973	1.58488		1.16047	1.18038	1.14599		1.64849	1.82445	1.84921		3.12885	3.1154	3.10439		2.1673	2.17181	2.1727		1.66231	1.91224	1.87637		1.25891	1.09449	1.14993
						1.56059	1.53829	1.58399		1.16083	1.18108	1.14694		1.64834	1.82704	1.85183		3.1265	3.11031	3.10612		2.16407	2.17104	2.17171		1.66217	1.91405	1.87834		1.26136	1.09393	1.14163
						1.56103	1.54013	1.58636		1.16136	1.18353	1.14768		1.64863	1.82701	1.85082		3.1266	3.11807	3.10286		2.16627	2.17082	2.17165		1.66478	1.91628	1.87841		1.26056	1.09298	1.13558
						1.55996	1.53889	1.5836		1.16231	1.18493	1.14711		1.64986	1.82785	1.84929		3.12719	3.12181	3.1045		2.16618	2.17142	2.17129		1.66468	1.91824	1.87798		1.25961	1.09224	1.13086
						1.55795	1.53709	1.58075		1.16178	1.18494	1.14684		1.64884	1.82918	1.84774		3.13176	3.11579	3.10781		2.16727	2.17399	2.17212		1.66619	1.91783	1.87772		1.25917	1.09152	1.12788
						1.5564	1.54005	1.581		1.16134	1.18477	1.14787		1.64992	1.83083	1.84844		3.13046	3.11327	3.10528		2.16769	2.17387	2.17492		1.66664	1.91572	1.87909		1.25785	1.09181	1.12533
						1.55585	1.53889	1.58399		1.1603	1.18402	1.14908		1.64961	1.8332	1.8473		3.12953	3.11718	3.10671		2.16783	2.16967	2.17395		1.66507	1.91567	1.88003		1.25659	1.09215	1.12881
						1.55503	1.53842	1.58437		1.15901	1.18318	1.14835		1.64981	1.83556	1.84878		3.12859	3.11959	3.10616		2.16771	2.17222	2.173		1.66529	1.91596	1.87801		1.2564	1.09324	1.13383
						1.55358	1.53877	1.5858		1.15736	1.18336	1.14859		1.6488	1.83827	1.84978		3.13007	3.1163	3.10572		2.16609	2.17008	2.17354		1.66488	1.91613	1.87979		1.2581	1.09435	1.13398
						1.55404	1.53651	1.58549		1.157	1.18114	1.14912		1.64941	1.84245	1.84976		3.13565	3.11586	3.10826		2.16698	2.17202	2.17425		1.66337	1.91735	1.87878		1.25822	1.09469	1.12965
						1.55927	1.53835	1.58534		1.15782	1.18069	1.14736		1.65067	1.84564	1.85207		3.13387	3.11954	3.11002		2.16953	2.17231	2.17239		1.66181	1.91618	1.8802		1.25812	1.09528	1.12681
						1.56071	1.53993	1.58408		1.15767	1.18216	1.14611		1.65103	1.85024	1.85265		3.12835	3.1191	3.10672		2.16919	2.17124	2.17129		1.66119	1.91147	1.88149		1.25831	1.09454	1.12798
						1.56028	1.53775	1.58399		1.1596	1.1821	1.14556		1.65015	1.85381	1.85381		3.13104	3.11472	3.10983		2.1649	2.16994	2.17033		1.66044	1.90758	1.87966		1.25912	1.09374	1.13023
						1.55885	1.53892	1.58562		1.15919	1.18219	1.14707		1.64943	1.85723	1.85279		3.13378	3.1166	3.11169		2.166	2.17116	2.16994		1.65994	1.90571	1.88007		1.25877	1.092	1.13351
						1.55884	1.54027	1.58703		1.15991	1.18247	1.14746		1.64796	1.86316	1.85328		3.13275	3.11803	3.10831		2.16748	2.17477	2.17289		1.66072	1.90673	1.87962		1.25676	1.09135	1.13413
						1.55646	1.53949	1.58686		1.15995	1.18221	1.14611		1.64752	1.86702	1.85595		3.13458	3.11367	3.10723		2.16973	2.17193	2.17131		1.66072	1.9078	1.87937		1.25565	1.0906	1.13364
						1.55523	1.53833	1.58733		1.16116	1.18176	1.14658		1.64671	1.86969	1.85725		3.13323	3.11366	3.10924		2.16954	2.17181	2.17078		1.66094	1.90927	1.87872		1.25566	1.09128	1.13319
						1.55729	1.53838	1.58704		1.16043	1.18119	1.14606		1.64581	1.87172	1.85618		3.13281	3.12	3.11194		2.17007	2.16968	2.17064		1.65967	1.90809	1.87883		1.25659	1.09146	1.13184
						1.5598	1.53661	1.58593		1.15974	1.1821	1.14653		1.64457	1.87292	1.85559		3.13313	3.11831	3.11121		2.16904	2.16905	2.17157		1.65974	1.90534	1.88168		1.25544	1.09066	1.13069
						1.55947	1.53775	1.59001		1.15846	1.18198	1.14729		1.64424	1.87411	1.85353		3.13472	3.11807	3.10899		2.16598	2.17087	2.17122		1.66132	1.90238	1.88166		1.25283	1.09152	1.13033
						1.55872	1.53955	1.5902		1.15755	1.18257	1.14633		1.64439	1.87391	1.84963		3.13409	3.11512	3.11268		2.16721	2.16979	2.16931		1.66105	1.8988	1.88038		1.2524	1.08968	1.12917
						1.55885	1.53696	1.58802		1.15857	1.18328	1.14718		1.64451	1.87587	1.85024		3.12977	3.1139	3.11321		2.1667	2.17075	2.17191		1.66071	1.89845	1.88115		1.25346	1.08851	1.13013
						1.55773	1.53816	1.58851		1.15839	1.18439	1.14849		1.64114	1.87447	1.85256		3.12962	3.11733	3.10883		2.16334	2.1681	2.16972		1.66294	1.89983	1.8815		1.25456	1.09078	1.13081
						1.55943	1.53753	1.59202		1.15683	1.18531	1.14955		1.63864	1.8745	1.85541		3.13454	3.11325	3.10919		2.16646	2.16977	2.17009		1.66289	1.90031	1.8811		1.25472	1.09073	1.13287
						1.55958	1.53705	1.59396		1.1576	1.18529	1.14996		1.63923	1.875	1.85706		3.13713	3.11048	3.11415		2.16667	2.17441	2.17396		1.66032	1.90081	1.88203		1.25414	1.0901	1.13216
						1.55939	1.53768	1.58913		1.15741	1.18473	1.15055		1.63994	1.87655	1.85911		3.13544	3.11178	3.11265		2.16539	2.17212	2.17211		1.6617	1.90218	1.8823		1.25508	1.08943	1.13039
						1.55793	1.53561	1.58753		1.15638	1.1855	1.15125		1.63945	1.87909	1.85993		3.13276	3.11504	3.11253		2.16552	2.1719	2.16924		1.66274	1.90376	1.88427		1.25386	1.08892	1.12736
						1.55694	1.53681	1.59048		1.15723	1.18821	1.15004		1.63974	1.8787	1.85937		3.13502	3.11183	3.11116		2.16922	2.16976	2.17414		1.66284	1.90308	1.88592		1.25261	1.08797	1.1233
						1.55734	1.53694	1.58997		1.15751	1.1871	1.14969		1.63877	1.87993	1.86075		3.13207	3.11383	3.11323		2.16701	2.16852	2.17172		1.66231	1.90158	1.88484		1.25276	1.08807	1.12266
						1.55582	1.53666	1.59038		1.15624	1.18854	1.14857		1.63639	1.88257	1.86024		3.13377	3.11383	3.11205		2.16487	2.16979	2.16968		1.66243	1.90326	1.88541		1.25146	1.08802	1.12297
						1.55496	1.53672	1.58695		1.15669	1.19023	1.14558		1.63548	1.88426	1.86084		3.13145	3.1136	3.11078		2.167	2.1723	2.17159		1.66298	1.90522	1.88592		1.25126	1.08872	1.12536
						1.55588	1.5366	1.58733		1.15571	1.19002	1.14604		1.63351	1.8826	1.86126		3.13303	3.11469	3.11308		2.16615	2.17236	2.17169		1.66303	1.90679	1.88564		1.25403	1.08923	1.12992
						1.55882	1.53641	1.5872		1.15664	1.19103	1.14736		1.63582	1.88178	1.86061		3.13524	3.11472	3.10982		2.16632	2.17083	2.17311		1.66393	1.90785	1.88539		1.25453	1.08859	1.13318
						1.55997	1.53581	1.58512		1.15625	1.19044	1.14853		1.63685	1.88158	1.86222		3.13155	3.11392	3.1108		2.16476	2.17122	2.17235		1.66353	1.90776	1.88584		1.25345	1.08952	1.1335
						1.55961	1.53754	1.58675		1.15631	1.19103	1.14767		1.6374	1.88023	1.86396		3.13164	3.11352	3.11365		2.16361	2.17017	2.17104		1.66284	1.90924	1.88806		1.25337	1.08935	1.13177
						1.55841	1.53296	1.5881		1.15668	1.19161	1.14689		1.63791	1.88052	1.86535		3.13341	3.11392	3.11204		2.1644	2.17275	2.17132		1.66228	1.90635	1.88672		1.25306	1.08936	1.12784
						1.55659	1.5356	1.58718		1.15724	1.18957	1.14692		1.6369	1.87973	1.86563		3.13271	3.1175	3.11284		2.16498	2.17216	2.16851		1.66307	1.90242	1.88578		1.25601	1.08927	1.12473
						1.55713	1.53776	1.58556		1.15663	1.19044	1.14745		1.63817	1.87874	1.86531		3.13369	3.11388	3.11024		2.16963	2.16926	2.17044		1.66375	1.90139	1.88623		1.25663	1.08943	1.12476
						1.55551	1.53661	1.58675		1.15655	1.19113	1.14773		1.63895	1.87629	1.8667		3.13369	3.10922	3.11175		2.16861	2.1707	2.17373		1.66384	1.90152	1.88377		1.25579	1.08932	1.12674
						1.55505	1.53601	1.58548		1.15626	1.19121	1.14831		1.6378	1.87449	1.86767		3.13437	3.11641	3.1101		2.16641	2.17218	2.17341		1.6638	1.90256	1.8847		1.25672	1.08981	1.12704
						1.55782	1.53512	1.58553		1.15616	1.18988	1.14848		1.63706	1.87574	1.86757		3.13269	3.11467	3.10783		2.16851	2.1715	2.16872		1.66467	1.90401	1.88534		1.2544	1.09073	1.12561
						1.55777	1.53435	1.58668		1.15624	1.18921	1.14731		1.6378	1.87623	1.86664		3.1332	3.11058	3.11032		2.16633	2.17141	2.16972		1.66601	1.90362	1.88547		1.25259	1.09017	1.12351
						1.55418	1.53605	1.59038		1.15575	1.19073	1.14826		1.63884	1.87471	1.86443		3.13184	3.1126	3.11125		2.1639	2.17325	2.17225		1.66397	1.90291	1.88753		1.25202	1.08846	1.12438
						1.5531	1.53727	1.5895		1.15488	1.19113	1.1499		1.63666	1.87574	1.86488		3.13214	3.11378	3.11222		2.16855	2.1715	2.17241		1.6633	1.90371	1.88631		1.25048	1.08734	1.12535
						1.55628	1.53513	1.58805		1.15594	1.1929	1.1493		1.63588	1.87511	1.86425		3.13245	3.11405	3.10937		2.16698	2.1718	2.1695		1.66392	1.9065	1.88521		1.2499	1.0876	1.12593
						1.55628	1.53487	1.59029		1.15601	1.19274	1.15018		1.63342	1.8749	1.86267		3.13753	3.11362	3.10972		2.16628	2.17078	2.17274		1.665	1.90998	1.88578		1.24998	1.08833	1.12703
						1.55443	1.53477	1.59047		1.15705	1.19004	1.15067		1.63053	1.8758	1.86206		3.13334	3.11311	3.10798		2.16805	2.17265	2.17328		1.66428	1.91222	1.88627		1.2506	1.0877	1.12747
						1.5554	1.53767	1.58891		1.15719	1.19082	1.14776		1.62993	1.87518	1.86045		3.1312	3.11229	3.10981		2.16529	2.17141	2.17088		1.66326	1.91299	1.88599		1.24963	1.08748	1.12912
						1.55732	1.53764	1.58771		1.15615	1.19147	1.14826		1.63077	1.87442	1.86042		3.1341	3.10959	3.10777		2.16234	2.17352	2.17046		1.66277	1.91361	1.88711		1.25162	1.08984	1.12961
						1.55643	1.53608	1.58685		1.15601	1.19082	1.14946		1.63213	1.87491	1.86291		3.13358	3.11045	3.10747		2.16264	2.17497	2.1732		1.66311	1.91583	1.88855		1.25458	1.08944	1.12977
						1.55676	1.53663	1.58738		1.15512	1.19045	1.14822		1.63098	1.87584	1.8636		3.1315	3.1126	3.11081		2.16451	2.17026	2.17276		1.66333	1.91711	1.88712		1.25649	1.08908	1.12753
						1.55381	1.53877	1.58815		1.15546	1.19009	1.14831		1.62917	1.87405	1.86195		3.13111	3.11164	3.1128		2.16457	2.17185	2.17208		1.66228	1.9198	1.88786		1.25659	1.08892	1.12999
						1.55213	1.53688	1.58671		1.1543	1.19155	1.14901		1.6299	1.87347	1.86412		3.13191	3.11112	3.10952		2.16729	2.17271	2.17093		1.66301	1.92203	1.8876		1.25521	1.08816	1.12953
						1.55322	1.5367	1.58592		1.1541	1.19142	1.15014		1.62917	1.87632	1.86424		3.13297	3.11648	3.10712		2.16694	2.16891	2.17269		1.66491	1.92248	1.88765		1.25495	1.08703	1.13206
						1.55645	1.53752	1.588		1.15504	1.19147	1.14997		1.62584	1.87659	1.86429		3.13547	3.11325	3.10722		2.1646	2.1687	2.17323		1.66517	1.92507	1.88757		1.25239	1.08827	1.13329
						1.55657	1.5354	1.58605		1.15412	1.19286	1.14982		1.62419	1.87926	1.86548		3.13461	3.10961	3.10905		2.16401	2.17221	2.17177		1.66356	1.9285	1.8856		1.24942	1.08843	1.13222
						1.5563	1.53482	1.58702		1.15447	1.19097	1.14895		1.62085	1.8802	1.86588		3.13306	3.10848	3.10945		2.16641	2.17226	2.17352		1.664	1.93123	1.88568		1.24911	1.08767	1.13074
						1.55448	1.53852	1.58654		1.15571	1.19024	1.14965		1.61821	1.87817	1.86519		3.13552	3.10919	3.10876		2.1677	2.17087	2.17171		1.66544	1.93223	1.88702		1.25015	1.08769	1.13163
						1.55154	1.53652	1.58577		1.15503	1.19209	1.14865		1.61748	1.87663	1.86621		3.1359	3.10795	3.10456		2.16547	2.17404	2.17164		1.66481	1.93107	1.88836		1.25087	1.08779	1.13033
						1.55155	1.53744	1.58789		1.1533	1.19085	1.14863		1.61736	1.87841	1.86679		3.13695	3.1075	3.1051		2.16901	2.17336	2.17155		1.66453	1.93373	1.88765		1.25048	1.08627	1.12748
						1.55141	1.53788	1.58921		1.15189	1.18979	1.14858		1.61592	1.87821	1.86545		3.13783	3.10685	3.10635		2.16497	2.17194	2.17057		1.66505	1.93689	1.88679		1.2506	1.08854	1.12692
						1.55092	1.53483	1.58687		1.15332	1.18957	1.14816		1.6129	1.87771	1.86617		3.13659	3.1079	3.10484		2.1653	2.1748	2.17074		1.66411	1.93885	1.88612		1.25058	1.09305	1.13307
						1.55239	1.53593	1.58779		1.15309	1.1906	1.14641		1.61162	1.87963	1.86598		3.13646	3.1068	3.1043		2.16899	2.1724	2.17203		1.66308	1.943	1.88345		1.25106	1.09556	1.14111
						1.55573	1.5365	1.58848		1.1518	1.19044	1.14746		1.61028	1.88364	1.86509		3.13776	3.10839	3.10473		2.1661	2.17141	2.17281		1.66361	1.94695	1.8834		1.2532	1.09929	1.13973
						1.55372	1.53774	1.58711		1.15236	1.18986	1.14844		1.60862	1.8874	1.86601		3.1359	3.11059	3.1052		2.16594	2.17501	2.17211		1.66307	1.94796	1.88305		1.25472	1.10206	1.13451
						1.55229	1.5374	1.58695		1.15329	1.19037	1.1475		1.6076	1.88985	1.86753		3.13538	3.11173	3.10676		2.16538	2.17481	2.16826		1.66306	1.94679	1.88217		1.25417	1.10322	1.13309
						1.54981	1.53577	1.58745		1.15414	1.19111	1.14777		1.60613	1.89047	1.86996		3.13885	3.10938	3.10534		2.16383	2.17235	2.17012		1.66209	1.94728	1.88387		1.25428	1.10336	1.13312
						1.54605	1.53483	1.58855		1.15265	1.19171	1.14959		1.6033	1.89028	1.8738		3.14152	3.10948	3.10711		2.16567	2.17369	2.1743		1.66254	1.94885	1.88561		1.2539	1.10069	1.13254
						1.54528	1.53618	1.58749		1.15238	1.19273	1.14974		1.60235	1.88767	1.87921		3.14186	3.11033	3.10272		2.16508	2.17503	2.17227		1.66325	1.95291	1.88606		1.25333	1.09931	1.13082
						1.54388	1.53556	1.59069		1.15151	1.19347	1.15064		1.60073	1.88559	1.88378		3.13922	3.10819	3.10589		2.16659	2.17352	2.17122		1.66281	1.95904	1.88707		1.25252	1.0965	1.13297
						1.54341	1.53321	1.59091		1.15198	1.19258	1.15101		1.60087	1.884	1.88752		3.14046	3.11077	3.10835		2.16796	2.17142	2.17198		1.66199	1.96538	1.88744		1.25039	1.09635	1.13436
						1.54314	1.53401	1.58861		1.15233	1.19151	1.15166		1.59916	1.8838	1.88743		3.13811	3.11157	3.10678		2.16771	2.17292	2.17218		1.66365	1.97174	1.88761		1.24915	1.09549	1.13555
						1.5444	1.53588	1.58986		1.1525	1.19147	1.1536		1.59757	1.88208	1.88853		3.13885	3.1091	3.10693		2.16581	2.17294	2.17315		1.66212	1.97629	1.88688		1.24905	1.09335	1.13962
						1.54441	1.53656	1.58842		1.1532	1.19084	1.1513		1.59654	1.87718	1.89		3.14002	3.10722	3.1055		2.16789	2.16988	2.17306		1.66168	1.97863	1.88577		1.2489	1.09117	1.14429
						1.54468	1.53513	1.58749		1.15361	1.1901	1.15168		1.59556	1.87346	1.89063		3.13958	3.1071	3.1066		2.16838	2.17297	2.17133		1.66284	1.97895	1.8873		1.24955	1.09081	1.14385
						1.54475	1.53269	1.5857		1.15269	1.18962	1.15238		1.59514	1.87588	1.89416		3.13818	3.11084	3.10895		2.16619	2.17423	2.17104		1.66325	1.97702	1.88993		1.25004	1.09216	1.14009
						1.54346	1.53518	1.58555		1.15265	1.18872	1.15109		1.59498	1.88041	1.89662		3.1343	3.1087	3.11133		2.16418	2.17193	2.17021		1.66293	1.97666	1.88708		1.25069	1.09096	1.13612
						1.54524	1.53687	1.58756		1.15308	1.18804	1.15099		1.59463	1.88658	1.89874		3.13662	3.11086	3.10773		2.16676	2.173	2.17214		1.66259	1.98093	1.88617		1.25071	1.09155	1.13312
						1.54489	1.53596	1.58671		1.15276	1.18737	1.1513		1.59496	1.88921	1.89916		3.13966	3.10731	3.10544		2.16704	2.17347	2.1739		1.66371	1.98451	1.88641		1.25186	1.094	1.13189
						1.54275	1.53504	1.58699		1.15274	1.18809	1.15019		1.59296	1.88528	1.90014		3.13423	3.10443	3.10801		2.16504	2.17058	2.17011		1.66384	1.99056	1.88564		1.2527	1.09936	1.13073
						1.54351	1.53679	1.58823		1.15367	1.18848	1.14986		1.59338	1.88006	1.90314		3.1348	3.10377	3.1114		2.16857	2.16955	2.17079		1.66457	1.99645	1.88481		1.25367	1.10568	1.13118
						1.5458	1.53628	1.58681		1.15374	1.18785	1.15067		1.59417	1.87814	1.90543		3.13574	3.10415	3.10876		2.1649	2.17119	2.17021		1.66373	2.00172	1.88753		1.25555	1.11093	1.13023
						1.54601	1.53585	1.58747		1.15301	1.19033	1.15091		1.59255	1.87579	1.90777		3.1366	3.10515	3.10901		2.16246	2.17038	2.17301		1.66335	2.00465	1.88819		1.25555	1.11637	1.12623
						1.54845	1.53576	1.58557		1.15246	1.19201	1.14942		1.5895	1.87203	1.91038		3.13373	3.10576	3.11108		2.16527	2.17048	2.1727		1.66062	2.00387	1.88608		1.25703	1.11994	1.12636
						1.54827	1.53534	1.58435		1.15272	1.18903	1.14947		1.58846	1.87245	1.9107		3.13466	3.10669	3.10894		2.16654	2.17185	2.17422		1.66061	2.00115	1.886		1.2565	1.1224	1.13166
						1.54736	1.53576	1.58435		1.15246	1.18657	1.15097		1.58691	1.87462	1.91369		3.13805	3.10685	3.1125		2.16503	2.16836	2.17423		1.66132	2.00216	1.88591		1.25577	1.12758	1.13333
						1.54895	1.53663	1.58607		1.15233	1.18166	1.15231		1.58512	1.87552	1.91734		3.13684	3.10528	3.12001		2.16547	2.17203	2.17203		1.66041	2.00524	1.88439		1.25711	1.13167	1.13588
[truncated: 8,186 more rows]

## Sheet: figure1e
		Sham n=4		FS n=3		GS n=5
		1.33		18		51
		2		12.67		90.67
[truncated: 3 more rows]

## Sheet: figure1f
		n=4
[truncated: 4 more rows]

[truncated: 84 more sheets: figure1g, figure1i, figure1j, figure1k, figure1n-p, figure1q-s, figure2b, figure2c, figure2d-f, figure2g, figure2j, figure2k, figure2l-n, figure2o, figure3b, figure3c-d, figure3g, figure4d, figure4e, figure4f …]
